# Supplementary material for: Prefusion-stabilized SARS-CoV-2 S2-only antigen provides protection against SARS-CoV-2 challenge
Source: Nat Commun. 2024 Feb 20;15:1553. doi: 10.1038/s41467-024-45404-x (PMC10879192; doi:10.1038/s41467-024-45404-x)
Supplement: Supplementary file 4 — Source Data [file 41467_2024_45404_MOESM4_ESM.xlsx]

## Sheet: Fig 1c
ml	HexaPro-S2	Y707C, P792C	Y707C, T883C	S704C, K790C	A713C, L894C	G757C, S968C
-0.72048	0.026006	0	0	0.185518	0.044126	0
-0.71965	0.014531	1.51432	-0.05072	0.412867	0.052283	0.129735
-0.71882	0.016015	1.51319	-0.04928	0.397194	0.051523	0.131224
-0.71798	0.016429	1.51294	-0.04771	0.386007	0.050612	0.131542
-0.71715	0.016766	1.51261	-0.04599	0.375598	0.050144	0.132028
-0.71632	0.017158	1.51154	-0.0439	0.367231	0.049655	0.132327
-0.71549	0.017894	1.51106	-0.04292	0.358949	0.049555	0.132344
-0.71465	0.018981	1.51095	-0.04242	0.35114	0.049714	0.132286
-0.71382	0.019706	1.51108	-0.04162	0.343256	0.049607	0.132661
-0.71299	0.020546	1.51133	-0.04046	0.336158	0.04933	0.133197
-0.71216	0.021425	1.51129	-0.04001	0.329105	0.049131	0.133629
-0.71132	0.021931	1.51151	-0.04028	0.321659	0.048934	0.134354
-0.71049	0.022406	1.51129	-0.03979	0.314415	0.048822	0.135047
-0.70966	0.023397	1.511	-0.03922	0.306904	0.048909	0.135286
-0.70883	0.024679	1.51125	-0.03908	0.300002	0.048693	0.135597
-0.708	0.025472	1.511	-0.0392	0.292661	0.048932	0.136019
-0.70716	0.025515	1.51103	-0.03913	0.284948	0.048567	0.135938
-0.70633	0.026011	1.51109	-0.03891	0.27775	0.047619	0.13588
-0.7055	0.026421	1.51068	-0.03863	0.270183	0.046858	0.135403
-0.70467	0.026483	1.51016	-0.0388	0.262129	0.046529	0.135186
-0.70383	0.026879	1.50942	-0.03885	0.254493	0.046121	0.135432
-0.703	0.027113	1.50913	-0.0384	0.246841	0.045696	0.135282
-0.70217	0.027208	1.5087	-0.03823	0.239216	0.045843	0.135267
-0.70134	0.027447	1.50849	-0.03832	0.231845	0.04531	0.135374
-0.7005	0.028118	1.50817	-0.03852	0.224466	0.04488	0.135404
-0.69967	0.02858	1.50856	-0.03846	0.216198	0.044491	0.135237
-0.69884	0.028694	1.50825	-0.03815	0.208292	0.043686	0.134851
-0.69801	0.029793	1.50883	-0.03919	0.200773	0.04286	0.133792
-0.69718	0.033569	1.50877	-0.03895	0.192977	0.043312	0.132972
-0.69634	0.039951	1.50935	-0.03909	0.185049	0.04364	0.132763
-0.69551	0.046414	1.50914	-0.039	0.177525	0.043318	0.13168
-0.69468	0.050614	1.50819	-0.03964	0.169477	0.042652	0.128019
-0.69385	0.05166	1.50804	-0.04064	0.160936	0.041945	0.124227
-0.69301	0.052087	1.50862	-0.04165	0.156893	0.042917	0.1226
-0.69218	0.051275	1.5089	-0.04162	0.156225	0.043485	0.120199
-0.69135	0.049932	1.50948	-0.04149	0.156937	0.04427	0.116018
-0.69052	0.049182	1.51004	-0.04121	0.15732	0.044742	0.110019
-0.68968	0.04843	1.50984	-0.04204	0.156546	0.044584	0.10313
-0.68885	0.048125	1.50998	-0.0435	0.1561	0.044108	0.096804
-0.68802	0.048281	1.50957	-0.04515	0.155907	0.042949	0.090862
-0.68719	0.048319	1.50931	-0.04536	0.155899	0.041738	0.085069
-0.68636	0.048966	1.50888	-0.04519	0.15593	0.041104	0.080439
-0.68552	0.049159	1.509	-0.04491	0.155578	0.040562	0.076293
-0.68469	0.049518	1.50969	-0.04505	0.155288	0.040852	0.072395
-0.68386	0.049695	1.51012	-0.0445	0.155209	0.040322	0.069951
-0.68303	0.049784	1.51081	-0.04348	0.155165	0.041362	0.068785
-0.68219	0.050496	1.51109	-0.04234	0.154525	0.04118	0.067109
-0.68136	0.050701	1.51126	-0.04205	0.15414	0.040242	0.065374
-0.68053	0.050638	1.51131	-0.04254	0.153489	0.039712	0.064247
-0.6797	0.050347	1.51104	-0.04291	0.152782	0.039199	0.06313
-0.67886	0.049128	1.51148	-0.04302	0.152599	0.039463	0.061995
-0.67803	0.048445	1.51226	-0.04366	0.152572	0.040099	0.061342
-0.6772	0.048775	1.5124	-0.04416	0.15241	0.041013	0.060599
-0.67637	0.048851	1.51231	-0.0456	0.152029	0.041492	0.060657
-0.67554	0.048818	1.51207	-0.04699	0.152021	0.042361	0.060499
-0.6747	0.048479	1.51394	-0.04923	0.15163	0.042469	0.060188
-0.67387	0.047892	1.51706	-0.05062	0.151922	0.042667	0.060198
-0.67304	0.047483	1.52008	-0.05105	0.152579	0.04184	0.060454
-0.67221	0.047164	1.52327	-0.0518	0.152871	0.041607	0.060429
-0.67137	0.046729	1.52645	-0.05271	0.152173	0.041925	0.059906
-0.67054	0.045729	1.53056	-0.05331	0.151722	0.042508	0.059768
-0.66971	0.045396	1.53269	-0.05295	0.151408	0.042806	0.059311
-0.66888	0.045455	1.53386	-0.0529	0.151539	0.042838	0.058304
-0.66804	0.045257	1.53411	-0.053	0.151719	0.041941	0.057167
-0.66721	0.044794	1.53345	-0.05279	0.151469	0.042174	0.056366
-0.66638	0.044345	1.53256	-0.05269	0.152266	0.041869	0.055781
-0.66555	0.044324	1.53172	-0.05272	0.15257	0.041376	0.056399
-0.66472	0.044137	1.53157	-0.05248	0.151952	0.041747	0.056499
-0.66388	0.043535	1.53196	-0.05255	0.152148	0.042241	0.056961
-0.66305	0.043497	1.53215	-0.05224	0.1527	0.042078	0.057337
-0.66222	0.042556	1.53274	-0.05239	0.153316	0.041977	0.057075
-0.66139	0.042316	1.53239	-0.05253	0.153579	0.041689	0.057361
-0.66055	0.043153	1.5327	-0.05253	0.153298	0.041128	0.05685
-0.65972	0.043871	1.53273	-0.05186	0.15334	0.04158	0.05601
-0.65889	0.04411	1.53376	-0.05204	0.154102	0.04204	0.055505
-0.65806	0.044592	1.53495	-0.05222	0.154883	0.042237	0.05519
-0.65722	0.045623	1.53704	-0.05227	0.154676	0.042282	0.054455
-0.65639	0.044892	1.53708	-0.05185	0.154687	0.0434	0.054207
-0.65556	0.040507	1.53662	-0.05179	0.154648	0.042447	0.053953
-0.65473	0.033245	1.5356	-0.05188	0.154575	0.042375	0.053409
-0.6539	0.025849	1.53563	-0.05247	0.15465	0.041722	0.052672
-0.65306	0.020652	1.53553	-0.05202	0.155035	0.040782	0.052417
-0.65223	0.018628	1.53589	-0.05159	0.15494	0.041076	0.05276
-0.6514	0.01756	1.53491	-0.05224	0.154961	0.039966	0.052913
-0.65057	0.016915	1.53436	-0.05215	0.155702	0.03959	0.052898
-0.64973	0.016955	1.53325	-0.05232	0.155416	0.038957	0.052507
-0.6489	0.017027	1.53161	-0.05234	0.154735	0.038986	0.052562
-0.64807	0.016954	1.53099	-0.05097	0.155089	0.03878	0.052883
-0.64724	0.016647	1.53044	-0.05043	0.155395	0.038127	0.052848
-0.6464	0.015604	1.53031	-0.04937	0.155785	0.037173	0.052641
-0.64557	0.014809	1.53001	-0.04943	0.15594	0.036751	0.05283
-0.64474	0.013692	1.52943	-0.05	0.155453	0.036231	0.052633
-0.64391	0.013008	1.52897	-0.0506	0.155067	0.036372	0.052433
-0.64308	0.012029	1.52808	-0.05108	0.154705	0.03602	0.05217
-0.64224	0.010982	1.52672	-0.05095	0.154027	0.035473	0.051437
-0.64141	0.010312	1.52558	-0.05257	0.153863	0.034537	0.050876
-0.64058	0.009374	1.52489	-0.05389	0.154121	0.033897	0.051536
-0.63975	0.009006	1.5245	-0.05453	0.154373	0.034637	0.051992
-0.63891	0.008482	1.52318	-0.05462	0.153963	0.034526	0.051376
-0.63808	0.008357	1.52214	-0.05491	0.153864	0.037426	0.05093
-0.63725	0.008762	1.52113	-0.05601	0.154161	0.04663	0.051454
-0.63642	0.010087	1.51989	-0.05655	0.154677	0.054815	0.051567
-0.63558	0.009776	1.51862	-0.05704	0.154901	0.060345	0.051925
-0.63475	0.009299	1.51831	-0.05689	0.15545	0.071826	0.052459
-0.63392	0.009525	1.51844	-0.05625	0.156498	0.078978	0.052843
-0.63309	0.009865	1.51719	-0.05576	0.158249	0.080922	0.054438
-0.63226	0.011072	1.51413	-0.05523	0.160473	0.084228	0.057186
-0.63142	0.013033	1.5106	-0.05505	0.163699	0.100869	0.060996
-0.63059	0.016874	1.50711	-0.05447	0.169381	0.122552	0.065573
-0.62976	0.021771	1.50407	-0.05415	0.177672	0.135021	0.072891
-0.62893	0.028238	1.49957	-0.05359	0.185818	0.145013	0.083143
-0.62809	0.035985	1.49647	-0.05359	0.193095	0.155793	0.095584
-0.62726	0.045969	1.49509	-0.0534	0.200294	0.167644	0.107916
-0.62643	0.05682	1.49515	-0.05295	0.208656	0.181409	0.120114
-0.6256	0.06741	1.4949	-0.05197	0.218052	0.192236	0.131374
-0.62476	0.076856	1.49626	-0.05047	0.226661	0.202647	0.142754
-0.62393	0.086286	1.49809	-0.04856	0.235791	0.214443	0.153331
-0.6231	0.09522	1.49986	-0.04678	0.245589	0.227889	0.163808
-0.62227	0.104353	1.50108	-0.04367	0.254952	0.241011	0.173417
-0.62144	0.113766	1.50225	-0.03971	0.26492	0.255535	0.184329
-0.6206	0.123279	1.50378	-0.03647	0.274158	0.272124	0.196647
-0.61977	0.132031	1.5064	-0.03394	0.283853	0.289143	0.208986
-0.61894	0.141421	1.50853	-0.03202	0.293532	0.301416	0.219935
-0.61811	0.153156	1.50944	-0.03079	0.301838	0.311887	0.229527
-0.61727	0.164557	1.50924	-0.02803	0.310185	0.321893	0.238941
-0.61644	0.176451	1.50764	-0.02364	0.319266	0.332346	0.249269
-0.61561	0.187593	1.50736	-0.01955	0.328096	0.34245	0.259781
-0.61478	0.197407	1.50812	-0.01686	0.334869	0.352123	0.270381
-0.61394	0.205834	1.50991	-0.01586	0.342079	0.362194	0.280469
-0.61311	0.213165	1.51166	-0.01446	0.35054	0.372265	0.289628
-0.61228	0.221016	1.5122	-0.01313	0.359764	0.380547	0.298482
-0.61145	0.228805	1.51295	-0.01197	0.368811	0.389427	0.307295
-0.61062	0.235436	1.514	-0.00951	0.377005	0.396991	0.315722
-0.60978	0.242601	1.51573	-0.0059	0.385287	0.404257	0.323033
-0.60895	0.251121	1.51716	-0.00331	0.392611	0.412382	0.330512
-0.60812	0.258826	1.51958	-0.0016	0.398592	0.420621	0.338698
-0.60729	0.266473	1.52253	-6.6e-05	0.405227	0.428431	0.346424
-0.60645	0.274051	1.52493	0.000634	0.411322	0.436464	0.354656
-0.60562	0.281395	1.52675	0.001527	0.416908	0.444494	0.363554
-0.60479	0.288268	1.52893	0.001632	0.422153	0.45229	0.371927
-0.60396	0.294503	1.53117	0.001848	0.427465	0.459807	0.380328
-0.60312	0.300598	1.53295	0.002948	0.434013	0.468387	0.389511
-0.60229	0.306845	1.53484	0.003928	0.441743	0.476806	0.399083
-0.60146	0.313559	1.53537	0.004708	0.4493	0.48599	0.408911
-0.60063	0.319972	1.53747	0.004813	0.456507	0.496162	0.418159
-0.5998	0.326373	1.54007	0.005269	0.4639	0.504204	0.426217
-0.59896	0.332564	1.54055	0.005851	0.47099	0.511903	0.432738
-0.59813	0.336641	1.54134	0.00639	0.477263	0.518159	0.438982
-0.5973	0.340965	1.54271	0.007023	0.483311	0.525048	0.445791
-0.59647	0.345155	1.54506	0.00727	0.488617	0.530245	0.452459
-0.59563	0.34954	1.5474	0.007698	0.492068	0.528344	0.458955
-0.5948	0.353582	1.54936	0.00876	0.495289	0.525499	0.465113
-0.59397	0.358621	1.55197	0.00941	0.498391	0.527431	0.470455
-0.59314	0.36476	1.55449	0.009534	0.501426	0.527132	0.475574
-0.5923	0.369727	1.55652	0.00871	0.50353	0.529761	0.481224
-0.59147	0.373728	1.55712	0.008116	0.50501	0.534714	0.486194
-0.59064	0.378087	1.55729	0.0067	0.506106	0.537422	0.490189
-0.58981	0.382873	1.55887	0.005758	0.506324	0.527973	0.49393
-0.58898	0.388738	1.56131	0.005376	0.504356	0.512065	0.499579
-0.58814	0.392834	1.56216	0.00516	0.500952	0.50372	0.506208
-0.58731	0.39461	1.56282	0.004961	0.496392	0.498302	0.512263
-0.58648	0.39383	1.56405	0.005943	0.493174	0.491937	0.51606
-0.58565	0.389809	1.56522	0.00492	0.489287	0.485224	0.51705
-0.58481	0.384307	1.56516	0.004196	0.483969	0.477744	0.514776
-0.58398	0.377752	1.56607	0.003109	0.47804	0.472374	0.511709
-0.58315	0.372668	1.56585	0.003306	0.472428	0.467045	0.508306
-0.58232	0.368625	1.56447	0.001445	0.467225	0.463388	0.505121
-0.58148	0.36472	1.56259	-0.00087	0.462803	0.456573	0.502717
-0.58065	0.360511	1.56209	-0.00422	0.458029	0.449292	0.501039
-0.57982	0.356006	1.56139	-0.00938	0.453474	0.440848	0.497017
-0.57899	0.351832	1.55994	-0.01288	0.449857	0.430115	0.490277
-0.57816	0.347876	1.55845	-0.01666	0.445157	0.419138	0.484147
-0.57732	0.342515	1.55681	-0.02047	0.440187	0.4109	0.480481
-0.57649	0.334968	1.55637	-0.024	0.436106	0.405027	0.478571
-0.57566	0.328577	1.55621	-0.02761	0.431537	0.398957	0.476333
-0.57483	0.321979	1.55673	-0.03347	0.425627	0.392287	0.472919
-0.57399	0.315241	1.55614	-0.03975	0.420848	0.387254	0.469718
-0.57316	0.311649	1.55557	-0.04301	0.41841	0.38152	0.465605
-0.57233	0.313146	1.55553	-0.04453	0.416068	0.377571	0.461776
-0.5715	0.31556	1.55644	-0.04653	0.412622	0.372645	0.458395
-0.57066	0.314982	1.55795	-0.04874	0.407732	0.369599	0.455824
-0.56983	0.312477	1.55941	-0.05049	0.40238	0.365363	0.453789
-0.569	0.310264	1.55958	-0.05364	0.398492	0.362371	0.451019
-0.56817	0.308203	1.55964	-0.05734	0.394889	0.359745	0.449047
-0.56734	0.30625	1.5595	-0.06005	0.391256	0.356345	0.447303
-0.5665	0.304448	1.55852	-0.06173	0.38852	0.352449	0.44469
-0.56567	0.301441	1.55734	-0.06421	0.385626	0.348861	0.442428
-0.56484	0.29751	1.55626	-0.0663	0.38352	0.344786	0.439905
-0.56401	0.293319	1.55598	-0.06845	0.382657	0.342103	0.43553
-0.56317	0.289643	1.55657	-0.06855	0.38199	0.342268	0.432209
-0.56234	0.287116	1.55697	-0.06784	0.381699	0.348839	0.429411
-0.56151	0.284655	1.55775	-0.06767	0.380687	0.360704	0.426514
-0.56068	0.282603	1.55823	-0.06822	0.378813	0.371939	0.422823
-0.55984	0.281036	1.55885	-0.06946	0.377333	0.379447	0.419789
-0.55901	0.280811	1.5583	-0.07045	0.375939	0.38225	0.417354
-0.55818	0.281426	1.55894	-0.06974	0.373813	0.383214	0.416429
-0.55735	0.282935	1.5603	-0.06833	0.372272	0.384033	0.417755
-0.55652	0.285104	1.56296	-0.06655	0.371719	0.384209	0.420866
-0.55568	0.286976	1.56566	-0.06489	0.372884	0.383516	0.423469
-0.55485	0.288809	1.56808	-0.06058	0.375603	0.382225	0.424598
-0.55402	0.289342	1.57241	-0.05648	0.380429	0.38185	0.424745
-0.55319	0.289183	1.57637	-0.05323	0.385426	0.381382	0.42477
-0.55235	0.289666	1.57933	-0.04926	0.390003	0.380347	0.426132
-0.55152	0.290781	1.58159	-0.04528	0.394715	0.376269	0.427087
-0.55069	0.293205	1.58353	-0.04138	0.399426	0.373375	0.427386
-0.54986	0.296005	1.58726	-0.03739	0.402817	0.374073	0.428795
-0.54902	0.29738	1.59164	-0.03315	0.405254	0.375705	0.429871
-0.54819	0.295523	1.59518	-0.03054	0.407544	0.377324	0.431466
-0.54736	0.291088	1.59659	-0.02777	0.409573	0.379536	0.429792
-0.54653	0.28782	1.5982	-0.02609	0.411862	0.381429	0.425085
-0.5457	0.285351	1.60087	-0.02545	0.415386	0.382334	0.41717
-0.54486	0.283164	1.60299	-0.02381	0.418094	0.383544	0.408917
-0.54403	0.28201	1.60491	-0.02138	0.420738	0.384919	0.403284
-0.5432	0.282151	1.60878	-0.01971	0.424206	0.386039	0.402447
-0.54237	0.283719	1.61223	-0.01796	0.427413	0.386856	0.404139
-0.54153	0.285824	1.6166	-0.01629	0.430288	0.389228	0.405991
-0.5407	0.288297	1.62131	-0.01333	0.43401	0.39087	0.407288
-0.53987	0.291328	1.62675	-0.0095	0.437971	0.393063	0.40858
-0.53904	0.296163	1.63083	-0.00551	0.443322	0.395873	0.410519
-0.5382	0.300372	1.63669	0.000951	0.448492	0.4003	0.414095
-0.53737	0.305683	1.64371	0.007466	0.453383	0.405467	0.420366
-0.53654	0.311498	1.65239	0.015077	0.459946	0.410983	0.427003
-0.53571	0.317089	1.66068	0.025146	0.467853	0.418723	0.433468
-0.53488	0.323449	1.6707	0.035561	0.47536	0.426553	0.44045
-0.53404	0.329372	1.68084	0.046242	0.483901	0.434272	0.448724
-0.53321	0.335669	1.69039	0.058133	0.494867	0.44419	0.457964
-0.53238	0.34305	1.70092	0.069686	0.505658	0.45466	0.467658
-0.53155	0.350708	1.71353	0.081386	0.516622	0.465734	0.477225
-0.53071	0.355752	1.72638	0.092967	0.528372	0.47602	0.487685
-0.52988	0.359864	1.73919	0.105503	0.541679	0.48714	0.498872
-0.52905	0.367504	1.75172	0.119518	0.55469	0.49913	0.510012
-0.52822	0.377875	1.76603	0.133609	0.567053	0.513614	0.520778
-0.52738	0.389177	1.78109	0.147798	0.57949	0.528307	0.532791
-0.52655	0.400174	1.79688	0.16302	0.592411	0.543214	0.544914
-0.52572	0.410781	1.81332	0.176372	0.607404	0.558579	0.557792
-0.52489	0.42267	1.8299	0.19069	0.623985	0.57443	0.570875
-0.52406	0.435898	1.84687	0.205154	0.641153	0.589712	0.583483
-0.52322	0.449718	1.86426	0.220443	0.657208	0.60369	0.595776
-0.52239	0.463754	1.88142	0.23718	0.672926	0.617436	0.610282
-0.52156	0.478785	1.89777	0.253039	0.688138	0.629963	0.625127
-0.52073	0.493328	1.91445	0.269209	0.702884	0.636662	0.639797
-0.51989	0.508325	1.93166	0.284601	0.717589	0.636734	0.654029
-0.51906	0.522442	1.94918	0.300202	0.73249	0.636039	0.669144
-0.51823	0.535496	1.96782	0.317738	0.749036	0.638843	0.682279
-0.5174	0.548671	1.98664	0.335425	0.766895	0.646255	0.696204
-0.51656	0.560779	2.0045	0.351146	0.786025	0.657198	0.709577
-0.51573	0.571192	2.02294	0.367279	0.804924	0.669481	0.721954
-0.5149	0.58295	2.04007	0.381897	0.824878	0.683741	0.733019
-0.51407	0.595492	2.05773	0.398791	0.843716	0.698653	0.744566
-0.51323	0.608505	2.07348	0.413061	0.861483	0.712727	0.758735
-0.5124	0.621885	2.08759	0.428625	0.876247	0.726207	0.774387
-0.51157	0.636863	2.10305	0.442819	0.889026	0.741337	0.791086
-0.51074	0.651043	2.11859	0.456678	0.902156	0.755516	0.807442
-0.50991	0.663339	2.13468	0.470288	0.915447	0.769746	0.824672
-0.50907	0.674409	2.15123	0.484352	0.929034	0.783942	0.842905
-0.50824	0.686532	2.16822	0.497785	0.943851	0.798477	0.858192
-0.50741	0.699396	2.18437	0.51185	0.960074	0.812724	0.873368
-0.50658	0.713356	2.19953	0.528324	0.975898	0.826671	0.887326
-0.50574	0.728242	2.21523	0.543305	0.991918	0.840388	0.901674
-0.50491	0.742495	2.23079	0.560215	1.00732	0.855136	0.914661
-0.50408	0.756829	2.24745	0.577417	1.02176	0.870479	0.928275
-0.50325	0.773244	2.26551	0.594268	1.03704	0.88585	0.942674
-0.50241	0.788751	2.28407	0.610793	1.05382	0.901071	0.957669
-0.50158	0.803056	2.30178	0.6283	1.0698	0.916405	0.972817
-0.50075	0.817548	2.31966	0.644425	1.08497	0.932678	0.985472
-0.49992	0.831921	2.3372	0.660076	1.10045	0.947756	0.999024
-0.49909	0.846569	2.35529	0.675412	1.11518	0.961959	1.01267
-0.49825	0.861481	2.37247	0.690678	1.12897	0.976489	1.02747
-0.49742	0.877261	2.38986	0.705579	1.14251	0.989777	1.04184
-0.49659	0.894014	2.40646	0.719892	1.15601	1.00171	1.05467
-0.49576	0.911558	2.4231	0.734281	1.16857	1.01303	1.06689
-0.49492	0.929186	2.43743	0.747559	1.18085	1.02517	1.07776
-0.49409	0.945391	2.45252	0.759363	1.1932	1.03703	1.08918
-0.49326	0.960143	2.46629	0.771599	1.20607	1.04838	1.09942
-0.49243	0.973429	2.48018	0.78315	1.21691	1.06002	1.10844
-0.49159	0.984007	2.49369	0.793614	1.22609	1.07072	1.11741
-0.49076	0.993827	2.50604	0.804852	1.23518	1.07995	1.12571
-0.48993	1.00205	2.51656	0.81487	1.24321	1.08874	1.13401
-0.4891	1.00968	2.52691	0.824337	1.24915	1.09736	1.14233
-0.48827	1.01633	2.53629	0.83266	1.25363	1.10559	1.14979
-0.48743	1.02236	2.54559	0.841	1.2596	1.11287	1.15716
-0.4866	1.02895	2.55357	0.849411	1.26699	1.11872	1.16545
-0.48577	1.0361	2.56218	0.857828	1.27483	1.12415	1.17316
-0.48494	1.04353	2.57017	0.865761	1.28178	1.12924	1.18071
-0.4841	1.05024	2.57755	0.874511	1.28787	1.13355	1.18652
-0.48327	1.05614	2.58456	0.882456	1.29282	1.13767	1.19238
-0.48244	1.06158	2.59174	0.891167	1.29675	1.14279	1.19769
-0.48161	1.06703	2.60015	0.898727	1.30107	1.1492	1.20272
-0.48077	1.07364	2.60788	0.905641	1.30494	1.15523	1.20702
-0.47994	1.07803	2.61501	0.912187	1.30928	1.16036	1.21129
-0.47911	1.08288	2.62247	0.918565	1.31403	1.16508	1.21622
-0.47828	1.08768	2.62854	0.925259	1.31931	1.16972	1.22061
-0.47745	1.09217	2.63524	0.932749	1.32415	1.17456	1.2248
-0.47661	1.09665	2.64085	0.938949	1.32683	1.17993	1.23045
-0.47578	1.10093	2.64655	0.944539	1.32907	1.18455	1.23524
-0.47495	1.1046	2.65274	0.950607	1.33067	1.18884	1.2404
-0.47412	1.10987	2.65923	0.955796	1.33184	1.19311	1.24504
-0.47328	1.11407	2.66574	0.961612	1.33132	1.19712	1.24985
-0.47245	1.11821	2.67038	0.965282	1.33041	1.20006	1.25486
-0.47162	1.12122	2.67668	0.969619	1.33006	1.20379	1.26009
-0.47079	1.12528	2.68337	0.973339	1.33056	1.20814	1.26447
-0.46995	1.12784	2.68935	0.978589	1.33322	1.21104	1.26755
-0.46912	1.13012	2.69563	0.98436	1.33623	1.21341	1.26933
-0.46829	1.13328	2.70222	0.990701	1.33973	1.21541	1.27072
-0.46746	1.13746	2.70744	0.997449	1.34286	1.21679	1.27073
-0.46663	1.13999	2.71338	1.0058	1.34601	1.21812	1.27192
-0.46579	1.14207	2.7185	1.01326	1.34951	1.22004	1.27307
-0.46496	1.14434	2.725	1.01986	1.35271	1.22168	1.27444
-0.46413	1.14724	2.73085	1.02641	1.35574	1.22334	1.27625
-0.4633	1.14896	2.73671	1.03073	1.35874	1.22542	1.27858
-0.46246	1.15194	2.74126	1.03606	1.36128	1.22769	1.28128
-0.46163	1.15377	2.74588	1.04029	1.36338	1.23024	1.28184
-0.4608	1.15698	2.75056	1.04512	1.3647	1.23187	1.28222
-0.45997	1.15975	2.75541	1.04881	1.366	1.23237	1.28354
-0.45913	1.16106	2.75973	1.05332	1.36738	1.23224	1.28528
-0.4583	1.16156	2.76443	1.05675	1.36813	1.23189	1.28556
-0.45747	1.16013	2.76748	1.06063	1.36929	1.2307	1.28715
-0.45664	1.15845	2.7712	1.06363	1.3692	1.23002	1.28813
-0.45581	1.15417	2.77429	1.06639	1.36871	1.22982	1.28778
-0.45497	1.14853	2.77714	1.06809	1.3681	1.22902	1.28755
-0.45414	1.14151	2.77883	1.06922	1.36734	1.22745	1.28683
-0.45331	1.13355	2.78007	1.07082	1.3659	1.22576	1.28637
-0.45248	1.12712	2.78163	1.07171	1.36543	1.2244	1.28477
-0.45164	1.12068	2.78284	1.07279	1.36393	1.2225	1.28308
-0.45081	1.11488	2.78342	1.07434	1.36343	1.22146	1.28057
-0.44998	1.11105	2.7851	1.07576	1.36397	1.21992	1.27709
-0.44915	1.10802	2.78672	1.07582	1.36447	1.21773	1.27412
-0.44831	1.10557	2.78852	1.07596	1.36384	1.21557	1.27146
-0.44748	1.10268	2.78932	1.07475	1.3635	1.21327	1.26755
-0.44665	1.10029	2.79042	1.07399	1.36223	1.21008	1.26467
-0.44582	1.09708	2.79095	1.07289	1.36027	1.20731	1.26057
-0.44499	1.09383	2.79073	1.07142	1.35773	1.20336	1.25582
-0.44415	1.09032	2.79042	1.06995	1.35436	1.1992	1.25081
-0.44332	1.08617	2.78956	1.06768	1.35125	1.19493	1.24551
-0.44249	1.0817	2.78794	1.06501	1.34765	1.19076	1.24087
-0.44166	1.07719	2.78652	1.06242	1.34376	1.18662	1.23702
-0.44082	1.07261	2.78453	1.05959	1.33962	1.18152	1.2329
-0.43999	1.06848	2.78088	1.0568	1.33501	1.17683	1.22785
-0.43916	1.06317	2.77719	1.05456	1.33126	1.17224	1.22426
-0.43833	1.05873	2.77437	1.05152	1.32727	1.1679	1.21899
-0.43749	1.05362	2.77111	1.04821	1.32243	1.16394	1.21375
-0.43666	1.04875	2.768	1.04505	1.3179	1.15976	1.20823
-0.43583	1.04407	2.76504	1.041	1.31345	1.15523	1.2028
-0.435	1.03959	2.76232	1.03695	1.30972	1.14984	1.19683
-0.43417	1.03477	2.76012	1.03334	1.30529	1.14463	1.19132
-0.43333	1.02889	2.75655	1.02988	1.29854	1.13928	1.18598
-0.4325	1.02302	2.75272	1.02588	1.29286	1.13363	1.17976
-0.43167	1.01718	2.74917	1.02083	1.28666	1.1278	1.1738
-0.43084	1.01115	2.74539	1.01655	1.28127	1.122	1.16682
-0.43	1.00603	2.74072	1.01308	1.27497	1.1168	1.15754
-0.42917	1.00013	2.73596	1.00815	1.26897	1.11062	1.14822
-0.42834	0.995167	2.73052	1.0028	1.26359	1.10471	1.14017
-0.42751	0.989554	2.72523	0.996646	1.25736	1.09868	1.13301
-0.42667	0.983052	2.71889	0.990098	1.25069	1.09192	1.12707
-0.42584	0.976871	2.71401	0.983281	1.24403	1.0859	1.12039
-0.42501	0.971453	2.70804	0.976516	1.23784	1.08007	1.11408
-0.42418	0.965196	2.70327	0.969181	1.23013	1.0727	1.1082
-0.42335	0.959168	2.69784	0.960664	1.22239	1.06599	1.10158
-0.42251	0.952562	2.69235	0.952762	1.21465	1.05938	1.09478
-0.42168	0.946911	2.68685	0.945983	1.20709	1.05211	1.08783
-0.42085	0.939868	2.67976	0.93869	1.19921	1.04451	1.07892
-0.42002	0.932619	2.67396	0.931364	1.19181	1.03634	1.07181
-0.41918	0.924032	2.66843	0.92399	1.18465	1.02886	1.0649
-0.41835	0.915877	2.66145	0.916253	1.17736	1.02165	1.05799
-0.41752	0.907925	2.65507	0.909611	1.1701	1.01419	1.05208
-0.41669	0.900323	2.64752	0.902326	1.1623	1.00648	1.04575
-0.41585	0.893396	2.64096	0.895195	1.15454	0.998961	1.03862
-0.41502	0.88595	2.63386	0.888765	1.14756	0.991488	1.0304
-0.41419	0.879484	2.62734	0.8833	1.13903	0.983964	1.02333
-0.41336	0.873358	2.62071	0.876643	1.13078	0.975922	1.01593
-0.41253	0.866216	2.61364	0.87028	1.12287	0.968625	1.00815
-0.41169	0.860036	2.60702	0.862801	1.11535	0.960797	1.00116
-0.41086	0.853823	2.60023	0.856071	1.10618	0.952284	0.993664
-0.41003	0.847316	2.59265	0.849251	1.09786	0.944099	0.987262
-0.4092	0.840232	2.58619	0.841002	1.08996	0.935205	0.981879
-0.40836	0.833231	2.57776	0.833283	1.08036	0.926084	0.976717
-0.40753	0.826505	2.57062	0.826387	1.07101	0.917838	0.971578
-0.4067	0.818682	2.56316	0.819067	1.06256	0.908846	0.966382
-0.40587	0.812732	2.5562	0.812434	1.05369	0.899598	0.961559
-0.40503	0.806942	2.54864	0.8049	1.04515	0.89111	0.955989
-0.4042	0.801707	2.54044	0.79766	1.03625	0.882737	0.950636
-0.40337	0.793811	2.53382	0.790107	1.02872	0.874789	0.9452
-0.40254	0.785627	2.52567	0.783068	1.02161	0.866329	0.939014
-0.40171	0.778583	2.51873	0.776715	1.01385	0.859266	0.932837
-0.40087	0.771768	2.51246	0.769916	1.00548	0.852176	0.927264
-0.40004	0.764962	2.50536	0.763236	0.997502	0.84446	0.920506
-0.39921	0.757598	2.49889	0.757051	0.990436	0.83789	0.913444
-0.39838	0.750331	2.49281	0.750836	0.983754	0.830413	0.906622
-0.39754	0.743051	2.48672	0.743812	0.976121	0.823653	0.899118
-0.39671	0.736762	2.48032	0.736931	0.968266	0.816631	0.892347
-0.39588	0.7303	2.47294	0.729178	0.960997	0.80934	0.88632
-0.39505	0.724559	2.4664	0.721823	0.953222	0.801939	0.87979
-0.39421	0.717621	2.45967	0.71373	0.945766	0.794809	0.873585
-0.39338	0.711731	2.45252	0.707065	0.937797	0.787715	0.867285
-0.39255	0.704801	2.44504	0.699746	0.930217	0.779856	0.859959
-0.39172	0.699898	2.43796	0.692652	0.92398	0.772429	0.852209
-0.39089	0.692507	2.43031	0.685326	0.917069	0.76444	0.845525
-0.39005	0.686025	2.42272	0.678977	0.910858	0.756947	0.838704
-0.38922	0.679734	2.41615	0.672816	0.904498	0.750082	0.831665
-0.38839	0.672509	2.40978	0.664152	0.898899	0.742662	0.82633
-0.38756	0.666295	2.40274	0.656573	0.892943	0.734969	0.820379
-0.38672	0.659206	2.39657	0.649302	0.886085	0.727674	0.813815
-0.38589	0.652345	2.39034	0.64237	0.879883	0.720646	0.80747
-0.38506	0.646704	2.38422	0.634782	0.873508	0.713769	0.800943
-0.38423	0.640442	2.37786	0.627423	0.867043	0.706883	0.795262
-0.38339	0.63339	2.37131	0.618733	0.860246	0.700086	0.788544
-0.38256	0.626242	2.36379	0.612374	0.854294	0.693656	0.780549
-0.38173	0.620249	2.35712	0.6071	0.849545	0.686513	0.773632
-0.3809	0.613868	2.35095	0.601212	0.842853	0.679225	0.766298
-0.38007	0.607631	2.34457	0.594324	0.835682	0.672647	0.759801
-0.37923	0.601429	2.33798	0.588063	0.828831	0.665915	0.755115
-0.3784	0.594998	2.33074	0.581989	0.822369	0.659312	0.749527
-0.37757	0.589105	2.32304	0.576256	0.815566	0.652689	0.743337
-0.37674	0.582483	2.31705	0.570141	0.808736	0.646077	0.736522
-0.3759	0.576703	2.31054	0.563304	0.801589	0.639516	0.729894
-0.37507	0.571734	2.30409	0.55719	0.795447	0.633009	0.724318
-0.37424	0.566363	2.29782	0.551766	0.788409	0.627179	0.718151
-0.37341	0.560361	2.29063	0.54572	0.782822	0.621361	0.712259
-0.37257	0.554928	2.28364	0.538819	0.778801	0.614771	0.705161
-0.37174	0.549826	2.27679	0.532873	0.774119	0.608307	0.699005
-0.37091	0.544701	2.26982	0.527421	0.768946	0.602058	0.693361
-0.37008	0.540073	2.2637	0.522033	0.764008	0.596233	0.687754
-0.36925	0.535174	2.2571	0.516326	0.759659	0.590745	0.682245
-0.36841	0.529759	2.25063	0.509509	0.754634	0.584351	0.67521
-0.36758	0.524468	2.24348	0.503371	0.748417	0.577863	0.668564
-0.36675	0.519729	2.2372	0.498018	0.743492	0.571729	0.661483
-0.36592	0.51363	2.23039	0.491393	0.73862	0.565729	0.654483
-0.36508	0.509471	2.22365	0.485518	0.732973	0.560099	0.648129
-0.36425	0.503381	2.21791	0.479851	0.727969	0.554564	0.641337
-0.36342	0.497452	2.2122	0.474953	0.723303	0.549003	0.635097
-0.36259	0.490833	2.2075	0.468883	0.718815	0.543726	0.630434
-0.36175	0.48598	2.20246	0.463043	0.714402	0.538676	0.624914
-0.36092	0.481368	2.197	0.45748	0.70974	0.534112	0.619382
-0.36009	0.477272	2.19182	0.452576	0.704475	0.52927	0.614429
-0.35926	0.472643	2.18659	0.447403	0.6988	0.52459	0.608966
-0.35843	0.467952	2.18094	0.442434	0.693715	0.519724	0.60365
-0.35759	0.463271	2.17524	0.437535	0.689103	0.514742	0.597822
-0.35676	0.458094	2.16986	0.432081	0.684137	0.510075	0.593407
-0.35593	0.455344	2.16489	0.426552	0.679456	0.505143	0.588749
-0.3551	0.450052	2.15878	0.420917	0.674629	0.499639	0.585
-0.35426	0.445733	2.15393	0.416444	0.670219	0.494187	0.579726
-0.35343	0.440154	2.14891	0.412112	0.665932	0.488773	0.574972
-0.3526	0.435651	2.14398	0.40819	0.661238	0.48334	0.570083
-0.35177	0.430255	2.13896	0.403367	0.656625	0.478014	0.565448
-0.35093	0.426433	2.13343	0.398102	0.651227	0.472344	0.561061
-0.3501	0.421065	2.1278	0.392804	0.645812	0.467786	0.556627
-0.34927	0.418119	2.12358	0.387355	0.640719	0.463675	0.551414
-0.34844	0.414893	2.11873	0.382686	0.635527	0.459055	0.546903
-0.34761	0.409864	2.11322	0.377325	0.629745	0.454656	0.542583
-0.34677	0.405872	2.10699	0.372888	0.624181	0.45048	0.536609
-0.34594	0.401074	2.10262	0.369071	0.618858	0.446966	0.531751
-0.34511	0.397061	2.09727	0.364935	0.614122	0.442677	0.527564
-0.34428	0.393117	2.09216	0.3611	0.608597	0.437876	0.523949
-0.34344	0.388432	2.08744	0.357357	0.604239	0.432939	0.518535
-0.34261	0.383544	2.08276	0.352971	0.599111	0.427664	0.513369
-0.34178	0.379538	2.0776	0.349877	0.59481	0.421645	0.509146
-0.34095	0.376233	2.07319	0.346384	0.590191	0.416375	0.505599
-0.34011	0.370778	2.06839	0.342321	0.585309	0.412335	0.502341
-0.33928	0.366721	2.06351	0.337905	0.581551	0.408297	0.498949
-0.33845	0.362271	2.05899	0.333802	0.577607	0.404347	0.49455
-0.33762	0.357791	2.05508	0.329513	0.57426	0.400762	0.490342
-0.33679	0.352836	2.05114	0.325946	0.570667	0.396837	0.486602
-0.33595	0.348713	2.04684	0.321555	0.566981	0.392984	0.483569
-0.33512	0.345551	2.042	0.318113	0.562562	0.389461	0.479568
-0.33429	0.341678	2.03696	0.31498	0.55944	0.385837	0.475572
-0.33346	0.336544	2.03261	0.310651	0.556276	0.382035	0.471199
-0.33262	0.332498	2.02981	0.307021	0.552155	0.37822	0.466683
-0.33179	0.329127	2.02725	0.302902	0.547033	0.37411	0.462702
-0.33096	0.325049	2.02452	0.299255	0.542332	0.370593	0.458941
-0.33013	0.320649	2.02112	0.295432	0.537977	0.367623	0.455527
-0.32929	0.316333	2.01782	0.291364	0.533903	0.364467	0.452152
-0.32846	0.311976	2.01378	0.288355	0.530793	0.360724	0.447489
-0.32763	0.307256	2.00983	0.285022	0.526866	0.356555	0.444452
-0.3268	0.304286	2.00632	0.282205	0.522286	0.353281	0.441834
-0.32597	0.300909	2.00319	0.279225	0.518001	0.351064	0.4384
-0.32513	0.298398	1.99883	0.275098	0.514199	0.34762	0.435189
-0.3243	0.295538	1.99502	0.272292	0.510134	0.34377	0.432305
-0.32347	0.292567	1.99152	0.269659	0.506073	0.340339	0.428339
-0.32264	0.290234	1.98687	0.266403	0.502975	0.3374	0.424323
-0.3218	0.287788	1.98196	0.263323	0.499774	0.334157	0.42098
-0.32097	0.284293	1.97775	0.260716	0.496694	0.330633	0.416488
-0.32014	0.280981	1.97359	0.258236	0.492945	0.327272	0.412579
-0.31931	0.276951	1.97022	0.25535	0.488327	0.324009	0.409514
-0.31847	0.273321	1.96591	0.250773	0.485567	0.320054	0.40543
-0.31764	0.270589	1.96122	0.246839	0.483085	0.315924	0.402113
-0.31681	0.266649	1.9574	0.243197	0.479752	0.312454	0.398613
-0.31598	0.264331	1.95343	0.239144	0.475655	0.309101	0.396409
-0.31515	0.261363	1.94945	0.236235	0.472824	0.304936	0.39226
-0.31431	0.257307	1.9456	0.233702	0.468953	0.300638	0.388936
-0.31348	0.254601	1.94207	0.230873	0.465459	0.296577	0.385639
-0.31265	0.253075	1.93817	0.228237	0.461711	0.292945	0.381741
-0.31182	0.251479	1.93409	0.224883	0.457417	0.289752	0.378923
-0.31098	0.249365	1.93013	0.221735	0.453548	0.286981	0.375592
-0.31015	0.246579	1.92548	0.219119	0.45018	0.284409	0.372662
-0.30932	0.243204	1.92168	0.217124	0.4476	0.281649	0.370173
-0.30849	0.240272	1.91775	0.214492	0.444933	0.278063	0.367511
-0.30765	0.236682	1.91324	0.212331	0.442192	0.274066	0.364908
-0.30682	0.232945	1.90963	0.210005	0.439295	0.270985	0.361471
-0.30599	0.230521	1.90649	0.20673	0.436684	0.267882	0.358412
-0.30516	0.228189	1.90442	0.204397	0.433899	0.264708	0.356463
-0.30433	0.225947	1.9012	0.201923	0.430518	0.26132	0.353868
-0.30349	0.223044	1.89776	0.199454	0.427353	0.258479	0.35071
-0.30266	0.22066	1.89444	0.1965	0.424663	0.256093	0.346862
-0.30183	0.218716	1.8911	0.193811	0.421662	0.254202	0.344022
-0.301	0.215453	1.88742	0.191254	0.419065	0.252461	0.341483
-0.30016	0.213198	1.8841	0.187661	0.416947	0.250314	0.338204
-0.29933	0.210433	1.88056	0.183526	0.413931	0.247933	0.335478
-0.2985	0.208324	1.8777	0.180191	0.411144	0.245493	0.331717
-0.29767	0.20541	1.87422	0.177365	0.40826	0.243366	0.327367
-0.29683	0.203808	1.87132	0.175192	0.405378	0.240831	0.325046
-0.296	0.201718	1.86788	0.172325	0.402306	0.238465	0.322272
-0.29517	0.200008	1.86533	0.169233	0.398928	0.236534	0.319437
-0.29434	0.197293	1.86265	0.166603	0.395938	0.234248	0.315997
-0.29351	0.195196	1.86019	0.164213	0.393375	0.23181	0.313691
-0.29267	0.191953	1.85795	0.160952	0.390066	0.229803	0.310997
-0.29184	0.190576	1.85495	0.158789	0.386692	0.227779	0.308225
-0.29101	0.188234	1.85073	0.155797	0.384698	0.225556	0.305865
-0.29018	0.185383	1.84721	0.153539	0.382263	0.223658	0.303011
-0.28934	0.182833	1.84404	0.15116	0.379942	0.221993	0.30032
-0.28851	0.180723	1.84086	0.14861	0.377338	0.219768	0.29727
-0.28768	0.178453	1.83795	0.145636	0.375163	0.217055	0.294451
-0.28685	0.175399	1.83552	0.14235	0.371657	0.214465	0.292481
-0.28601	0.173292	1.83339	0.140178	0.369737	0.212772	0.289705
-0.28518	0.171843	1.83084	0.137267	0.36818	0.210698	0.286234
-0.28435	0.170289	1.82796	0.134467	0.366264	0.207691	0.283886
-0.28352	0.167741	1.82591	0.132431	0.364672	0.205574	0.281871
-0.28269	0.165948	1.82354	0.129505	0.362498	0.204326	0.279254
-0.28185	0.163624	1.82032	0.126229	0.360193	0.202768	0.277618
-0.28102	0.160281	1.81827	0.12369	0.357345	0.200684	0.276029
-0.28019	0.157934	1.81704	0.121423	0.353956	0.198921	0.273768
-0.27936	0.15661	1.81551	0.119585	0.350506	0.19675	0.271844
-0.27852	0.15575	1.81346	0.117414	0.347154	0.194116	0.270298
-0.27769	0.154277	1.81072	0.114802	0.344037	0.191306	0.268561
-0.27686	0.151455	1.80874	0.112666	0.340832	0.189462	0.266803
-0.27603	0.149194	1.80706	0.110536	0.338813	0.187646	0.265311
-0.27519	0.148472	1.80469	0.10847	0.338037	0.185499	0.263874
-0.27436	0.146066	1.80249	0.106186	0.336982	0.183532	0.261756
-0.27353	0.144233	1.80059	0.103344	0.334246	0.181324	0.259662
-0.2727	0.142787	1.7984	0.100372	0.332331	0.179608	0.257914
-0.27187	0.140499	1.7962	0.097686	0.330655	0.177403	0.255595
-0.27103	0.137707	1.79413	0.095154	0.329394	0.175816	0.254471
-0.2702	0.134395	1.79292	0.092943	0.328058	0.17365	0.252274
-0.26937	0.131796	1.79128	0.090598	0.326794	0.171155	0.250229
-0.26854	0.130069	1.79005	0.088464	0.324718	0.168184	0.247734
-0.2677	0.128595	1.78903	0.086648	0.322719	0.166278	0.245131
-0.26687	0.126236	1.78771	0.084999	0.320431	0.165051	0.24319
-0.26604	0.124764	1.78608	0.08305	0.318302	0.163918	0.241356
-0.26521	0.123635	1.78388	0.081064	0.316176	0.162548	0.240206
-0.26437	0.121496	1.78177	0.079933	0.31464	0.161119	0.238525
-0.26354	0.11959	1.77922	0.078503	0.31303	0.159331	0.237018
-0.26271	0.117997	1.77663	0.077198	0.312213	0.157872	0.235543
-0.26188	0.116085	1.7747	0.075846	0.31136	0.155894	0.234239
-0.26105	0.114298	1.7733	0.074015	0.310139	0.153813	0.232847
-0.26021	0.112111	1.77215	0.072376	0.308886	0.15177	0.230546
-0.25938	0.111632	1.77107	0.070891	0.307583	0.150176	0.228187
-0.25855	0.110375	1.77008	0.069627	0.306494	0.148925	0.22713
-0.25772	0.109501	1.76955	0.068534	0.305576	0.14765	0.224823
-0.25688	0.10869	1.76884	0.06682	0.303703	0.145833	0.223875
-0.25605	0.107347	1.76851	0.065314	0.302192	0.143711	0.223038
-0.25522	0.10515	1.76777	0.063932	0.300803	0.141371	0.221315
-0.25439	0.103263	1.76816	0.062112	0.29944	0.139272	0.219196
-0.25355	0.101471	1.76769	0.060532	0.298654	0.13721	0.217304
-0.25272	0.099523	1.76641	0.058707	0.297462	0.135418	0.216112
-0.25189	0.097255	1.76494	0.056607	0.297029	0.133457	0.214037
-0.25106	0.096914	1.76371	0.055151	0.296207	0.132049	0.211523
-0.25023	0.095194	1.76311	0.053509	0.295394	0.130216	0.210005
-0.24939	0.094421	1.7621	0.052088	0.294336	0.128183	0.20867
-0.24856	0.094027	1.76097	0.05077	0.293676	0.126535	0.207296
-0.24773	0.092947	1.75963	0.049527	0.292182	0.12443	0.206212
-0.2469	0.091803	1.75788	0.047823	0.291007	0.122348	0.205856
-0.24606	0.090109	1.75677	0.046324	0.290133	0.121001	0.204939
-0.24523	0.089846	1.75487	0.045021	0.28934	0.120138	0.203778
-0.2444	0.088993	1.75246	0.043284	0.287721	0.118919	0.202097
-0.24357	0.08707	1.7511	0.041847	0.285907	0.117224	0.200826
-0.24273	0.085314	1.75004	0.040568	0.284375	0.116094	0.199542
-0.2419	0.082885	1.74879	0.039451	0.281656	0.115487	0.197399
-0.24107	0.081111	1.74785	0.038554	0.280076	0.114118	0.19539
-0.24024	0.078912	1.7466	0.037522	0.279413	0.112903	0.193133
-0.23941	0.077682	1.7449	0.035934	0.278787	0.112078	0.191535
-0.23857	0.075963	1.74342	0.034109	0.278214	0.110986	0.190113
-0.23774	0.074368	1.74205	0.032343	0.278253	0.110635	0.188304
-0.23691	0.072486	1.74099	0.030666	0.277956	0.111209	0.186781
-0.23608	0.071356	1.74023	0.029189	0.277773	0.111183	0.185557
-0.23524	0.070881	1.73914	0.028565	0.276417	0.110446	0.184791
-0.23441	0.070017	1.73784	0.02722	0.274387	0.109457	0.183357
-0.23358	0.06876	1.73694	0.026328	0.272338	0.108087	0.181599
-0.23275	0.06747	1.73647	0.025195	0.27087	0.106842	0.180148
-0.23191	0.067152	1.73594	0.023375	0.270095	0.105744	0.179531
-0.23108	0.065642	1.73489	0.022115	0.268994	0.104614	0.17861
-0.23025	0.064721	1.73399	0.021029	0.267895	0.104107	0.177882
-0.22942	0.062989	1.73332	0.018874	0.266235	0.103603	0.176405
-0.22859	0.062008	1.73204	0.016857	0.265058	0.102973	0.175072
-0.22775	0.061057	1.73054	0.015923	0.263514	0.102624	0.174323
-0.22692	0.059603	1.72974	0.015076	0.263567	0.102493	0.173699
-0.22609	0.058498	1.72814	0.013807	0.26276	0.101974	0.172245
-0.22526	0.057729	1.72653	0.012377	0.261953	0.101814	0.170874
-0.22442	0.056447	1.72552	0.011362	0.260477	0.101098	0.170172
-0.22359	0.05473	1.72474	0.010265	0.259466	0.099641	0.168833
-0.22276	0.053783	1.72391	0.009714	0.258001	0.098211	0.167425
-0.22193	0.052619	1.72288	0.008767	0.256194	0.096952	0.165833
-0.22109	0.05033	1.72157	0.00783	0.255038	0.095346	0.164373
-0.22026	0.049145	1.72073	0.007026	0.253759	0.094524	0.162549
-0.21943	0.048306	1.72021	0.005912	0.252419	0.093333	0.162106
-0.2186	0.047871	1.71901	0.004735	0.250725	0.092054	0.161714
-0.21777	0.045686	1.71716	0.003641	0.249324	0.089508	0.161327
-0.21693	0.043985	1.71563	0.002873	0.247435	0.088069	0.160673
-0.2161	0.043241	1.71406	0.002461	0.245295	0.08728	0.160689
-0.21527	0.041886	1.71213	0.00221	0.244086	0.086517	0.160109
-0.21444	0.040956	1.70989	0.001347	0.243242	0.085584	0.159333
-0.2136	0.040933	1.70765	-0.00035	0.242251	0.08492	0.157873
-0.21277	0.040911	1.7046	-0.00124	0.241017	0.08331	0.157278
-0.21194	0.040237	1.70177	-0.00169	0.239616	0.081537	0.156318
-0.21111	0.039849	1.70034	-0.00258	0.238016	0.080199	0.155013
-0.21027	0.039047	1.69893	-0.00292	0.236355	0.079174	0.154634
-0.20944	0.038153	1.69735	-0.00345	0.235244	0.078083	0.155296
-0.20861	0.037612	1.69584	-0.00404	0.233773	0.077504	0.155032
-0.20778	0.036386	1.69443	-0.00491	0.232229	0.076863	0.153924
-0.20695	0.03512	1.69316	-0.00673	0.230392	0.075681	0.153252
-0.20611	0.034261	1.69165	-0.00833	0.22839	0.074114	0.151644
-0.20528	0.033461	1.69026	-0.00946	0.226797	0.073238	0.149618
-0.20445	0.032707	1.68937	-0.01063	0.225348	0.072039	0.147906
-0.20362	0.031393	1.68895	-0.01155	0.224249	0.070627	0.14624
-0.20278	0.030228	1.68861	-0.01189	0.223551	0.069647	0.146065
-0.20195	0.029315	1.68733	-0.01257	0.222478	0.068215	0.145961
-0.20112	0.029005	1.68584	-0.01306	0.221696	0.067323	0.145482
-0.20029	0.029332	1.68508	-0.01357	0.220894	0.066055	0.145206
-0.19945	0.028719	1.68449	-0.0147	0.219472	0.064749	0.144685
-0.19862	0.028706	1.68402	-0.01594	0.217687	0.063027	0.143904
-0.19779	0.028433	1.68329	-0.01654	0.216553	0.060835	0.143601
-0.19696	0.027755	1.68195	-0.01718	0.215568	0.058506	0.143123
-0.19613	0.02714	1.68043	-0.01782	0.213933	0.056488	0.141681
-0.19529	0.026854	1.67894	-0.01857	0.212573	0.054278	0.140735
-0.19446	0.026588	1.67728	-0.02027	0.212129	0.052707	0.139994
-0.19363	0.025971	1.67574	-0.0221	0.212004	0.050833	0.138645
-0.1928	0.024815	1.67456	-0.02297	0.211905	0.049686	0.137776
-0.19196	0.022945	1.67356	-0.02376	0.211027	0.049269	0.1373
-0.19113	0.021715	1.67222	-0.02428	0.210389	0.048647	0.136738
-0.1903	0.020122	1.67052	-0.02411	0.209799	0.047487	0.136214
-0.18947	0.018427	1.66952	-0.02433	0.208794	0.046121	0.135305
-0.18863	0.017351	1.66893	-0.02454	0.207699	0.045229	0.133808
-0.1878	0.016933	1.66772	-0.02479	0.207112	0.043796	0.132589
-0.18697	0.015737	1.66673	-0.02554	0.206968	0.042881	0.131482
-0.18614	0.014229	1.66557	-0.02594	0.206215	0.042	0.130238
-0.18531	0.013509	1.66395	-0.02657	0.205129	0.040864	0.129246
-0.18447	0.012963	1.66283	-0.02735	0.204055	0.039174	0.129156
-0.18364	0.012769	1.66191	-0.02835	0.203373	0.037461	0.128849
-0.18281	0.012259	1.6604	-0.02959	0.203269	0.037376	0.127853
-0.18198	0.011971	1.65844	-0.03108	0.202322	0.037178	0.127235
-0.18114	0.012156	1.65655	-0.03369	0.201651	0.036407	0.12649
-0.18031	0.011574	1.65504	-0.03666	0.20148	0.035903	0.1258
-0.17948	0.011612	1.65449	-0.0391	0.199925	0.0352	0.125558
-0.17865	0.0113	1.65395	-0.04117	0.199057	0.034466	0.125493
-0.17781	0.010608	1.65282	-0.04266	0.19824	0.033897	0.124484
-0.17698	0.009085	1.65125	-0.04412	0.198188	0.03375	0.12333
-0.17615	0.009361	1.65031	-0.04555	0.197204	0.033471	0.122429
-0.17532	0.008721	1.64934	-0.04653	0.196616	0.032664	0.121359
-0.17449	0.00725	1.64811	-0.04791	0.196171	0.031438	0.120084
-0.17365	0.006424	1.64776	-0.04967	0.195583	0.031031	0.118841
-0.17282	0.005234	1.64783	-0.05076	0.194796	0.030744	0.117687
-0.17199	0.003879	1.64707	-0.0517	0.193764	0.029892	0.117085
-0.17116	0.002137	1.64703	-0.05344	0.193411	0.028967	0.116622
-0.17032	0.002219	1.64697	-0.0553	0.192662	0.028867	0.115762
-0.16949	0.001931	1.64572	-0.05679	0.192005	0.028381	0.114921
-0.16866	0.001938	1.64483	-0.05775	0.190678	0.027738	0.114035
-0.16783	0.001014	1.64408	-0.05817	0.189878	0.026723	0.112141
-0.16699	-2.9e-05	1.64328	-0.05905	0.189456	0.025142	0.110682
-0.16616	-0.0002	1.6426	-0.06074	0.188619	0.02444	0.110299
-0.16533	-0.00032	1.6415	-0.06103	0.188261	0.023356	0.110106
-0.1645	-0.0013	1.64054	-0.06162	0.188619	0.023233	0.109922
-0.16367	-0.00221	1.63992	-0.06213	0.187872	0.022751	0.10966
-0.16283	-0.00208	1.63895	-0.06183	0.186593	0.022295	0.109734
-0.162	-0.0025	1.63736	-0.06278	0.185975	0.022802	0.109594
-0.16117	-0.00296	1.63621	-0.06454	0.18565	0.021929	0.108526
-0.16034	-0.00373	1.63586	-0.0654	0.185249	0.021222	0.108024
-0.1595	-0.00462	1.63524	-0.06593	0.184013	0.020808	0.106611
-0.15867	-0.0053	1.63426	-0.06634	0.183867	0.02008	0.105977
-0.15784	-0.00576	1.63321	-0.06735	0.184348	0.018102	0.10599
-0.15701	-0.0063	1.63236	-0.068	0.184389	0.017284	0.10572
-0.15617	-0.00657	1.63178	-0.06835	0.183745	0.017518	0.105009
-0.15534	-0.00684	1.63134	-0.06891	0.182987	0.018723	0.104289
-0.15451	-0.00729	1.63128	-0.07015	0.18232	0.018491	0.104588
-0.15368	-0.00778	1.63064	-0.07099	0.181828	0.018215	0.104347
-0.15285	-0.0083	1.63009	-0.07064	0.180771	0.017849	0.103265
-0.15201	-0.00916	1.62969	-0.07007	0.180032	0.017634	0.102808
-0.15118	-0.01011	1.62897	-0.07035	0.179538	0.016695	0.101912
-0.15035	-0.0107	1.62848	-0.07104	0.178753	0.015488	0.101139
-0.14952	-0.01149	1.62758	-0.0725	0.177315	0.014621	0.100551
-0.14868	-0.01259	1.62638	-0.07373	0.176838	0.014413	0.099475
-0.14785	-0.01298	1.62549	-0.07513	0.176754	0.014407	0.098256
-0.14702	-0.01338	1.62421	-0.07636	0.176336	0.013797	0.097381
-0.14619	-0.01441	1.62326	-0.07716	0.175258	0.013136	0.096622
-0.14535	-0.01484	1.6228	-0.07686	0.173638	0.012492	0.095968
-0.14452	-0.0148	1.62227	-0.07788	0.172195	0.012143	0.095207
-0.14369	-0.01507	1.62147	-0.07901	0.171167	0.011435	0.09453
-0.14286	-0.01524	1.62112	-0.0798	0.170768	0.010125	0.093768
-0.14203	-0.01519	1.621	-0.08099	0.170101	0.009672	0.092733
-0.14119	-0.0155	1.62118	-0.0821	0.168488	0.007471	0.092513
-0.14036	-0.016	1.62128	-0.0826	0.167907	0.006527	0.092354
-0.13953	-0.01727	1.62152	-0.0827	0.167288	0.006905	0.091498
-0.1387	-0.018	1.62116	-0.08258	0.167029	0.00621	0.090771
-0.13786	-0.01821	1.62054	-0.08273	0.166648	0.006467	0.089501
-0.13703	-0.01867	1.61951	-0.08351	0.166051	0.005972	0.088074
-0.1362	-0.01961	1.61849	-0.08408	0.165857	0.005613	0.087571
-0.13537	-0.0203	1.61823	-0.08481	0.165146	0.00536	0.087619
-0.13453	-0.02091	1.61798	-0.08582	0.163988	0.005921	0.087408
-0.1337	-0.02136	1.61789	-0.08708	0.162711	0.005827	0.087035
-0.13287	-0.02162	1.61717	-0.08806	0.161853	0.005792	0.08635
-0.13204	-0.02143	1.61565	-0.08833	0.16111	0.004834	0.085383
-0.13121	-0.0212	1.61408	-0.08819	0.160318	0.003894	0.084916
-0.13037	-0.02201	1.6128	-0.08796	0.159909	0.00401	0.084643
-0.12954	-0.02191	1.61142	-0.08746	0.158302	0.004553	0.083683
-0.12871	-0.02254	1.61045	-0.0872	0.157429	0.004344	0.08327
-0.12788	-0.02347	1.61001	-0.08734	0.157599	0.003656	0.08341
-0.12704	-0.02483	1.60944	-0.08844	0.15757	0.003903	0.083073
-0.12621	-0.02506	1.6092	-0.09015	0.156599	0.003667	0.082786
-0.12538	-0.0247	1.60853	-0.09088	0.156156	0.003476	0.082643
-0.12455	-0.02534	1.60746	-0.09074	0.156182	0.002675	0.081718
-0.12371	-0.02651	1.6066	-0.09087	0.155546	0.002293	0.080686
-0.12288	-0.02674	1.60543	-0.09129	0.154291	0.002149	0.079963
-0.12205	-0.02692	1.60519	-0.09241	0.154121	0.002007	0.07878
-0.12122	-0.02742	1.60443	-0.09312	0.153933	0.001279	0.077524
-0.12039	-0.02802	1.60434	-0.09261	0.152997	-0.0002	0.07681
-0.11955	-0.02856	1.60432	-0.09204	0.151544	-0.00011	0.076182
-0.11872	-0.02828	1.6035	-0.09182	0.150981	0.001106	0.075164
-0.11789	-0.02856	1.60312	-0.09236	0.15173	0.00103	0.074591
-0.11706	-0.02899	1.60349	-0.09316	0.151085	0.000584	0.0738
-0.11622	-0.02912	1.60279	-0.09308	0.150414	0.000758	0.072948
-0.11539	-0.02953	1.60215	-0.09328	0.149031	0.001239	0.072225
-0.11456	-0.03008	1.60079	-0.09348	0.147699	0.000168	0.071069
-0.11373	-0.03074	1.59975	-0.09376	0.146932	-0.002	0.070611
-0.11289	-0.03149	1.59867	-0.09428	0.14644	-0.00202	0.070388
-0.11206	-0.03275	1.5979	-0.09479	0.145517	-0.00263	0.06896
-0.11123	-0.0343	1.59691	-0.09531	0.144806	-0.00366	0.068226
-0.1104	-0.03483	1.59632	-0.09602	0.143852	-0.00376	0.068327
-0.10957	-0.03495	1.59641	-0.09697	0.142321	-0.00351	0.067949
-0.10873	-0.03551	1.59588	-0.0975	0.141667	-0.00303	0.067134
-0.1079	-0.03615	1.59512	-0.09767	0.141581	-0.00336	0.066768
-0.10707	-0.03639	1.59512	-0.09784	0.141546	-0.00387	0.066432
-0.10624	-0.03692	1.59504	-0.09804	0.140939	-0.00467	0.065875
-0.1054	-0.03774	1.59469	-0.09812	0.139772	-0.00499	0.065365
-0.10457	-0.0381	1.59372	-0.09859	0.139175	-0.00538	0.064888
-0.10374	-0.03887	1.59303	-0.09992	0.139218	-0.00603	0.064205
-0.10291	-0.03962	1.5918	-0.10042	0.139469	-0.00739	0.063981
-0.10207	-0.03986	1.592	-0.10061	0.139461	-0.0086	0.06375
-0.10124	-0.04016	1.59172	-0.10087	0.138708	-0.00881	0.063851
-0.10041	-0.04113	1.59108	-0.10044	0.137904	-0.00978	0.064062
-0.09958	-0.04233	1.59055	-0.09986	0.137556	-0.00945	0.063277
-0.09875	-0.04299	1.59097	-0.10115	0.136977	-0.00994	0.062793
-0.09791	-0.04232	1.59063	-0.10248	0.135869	-0.01132	0.062337
-0.09708	-0.04173	1.59041	-0.10251	0.134221	-0.01127	0.062058
-0.09625	-0.04224	1.59121	-0.10253	0.133638	-0.01337	0.062199
-0.09542	-0.04221	1.59128	-0.10236	0.133744	-0.01412	0.06236
-0.09458	-0.04186	1.59128	-0.10228	0.133099	-0.01441	0.061915
-0.09375	-0.04152	1.59088	-0.10266	0.132042	-0.01478	0.060908
-0.09292	-0.04104	1.59042	-0.10247	0.131522	-0.01508	0.060164
-0.09209	-0.04043	1.58929	-0.10243	0.131337	-0.01556	0.059611
-0.09125	-0.04044	1.58819	-0.10235	0.130962	-0.01637	0.059813
-0.09042	-0.04151	1.5876	-0.10285	0.130804	-0.01598	0.059913
-0.08959	-0.04221	1.58716	-0.10276	0.130263	-0.01625	0.059708
-0.08876	-0.04178	1.58691	-0.10298	0.129787	-0.01705	0.059394
-0.08793	-0.04183	1.58631	-0.10323	0.130174	-0.01903	0.059457
-0.08709	-0.0425	1.58513	-0.1029	0.130446	-0.02021	0.059388
-0.08626	-0.0431	1.5838	-0.10362	0.129721	-0.02011	0.058356
-0.08543	-0.04294	1.58252	-0.10394	0.129157	-0.02149	0.057263
-0.0846	-0.04316	1.58136	-0.10394	0.12881	-0.02266	0.056288
-0.08376	-0.04392	1.58029	-0.10421	0.128164	-0.02264	0.055952
-0.08293	-0.04502	1.57916	-0.10431	0.127505	-0.02245	0.055827
-0.0821	-0.04599	1.5791	-0.10493	0.12697	-0.02324	0.055884
-0.08127	-0.04665	1.57849	-0.1053	0.12702	-0.02368	0.055347
-0.08043	-0.04733	1.57808	-0.10533	0.126618	-0.02424	0.055957
-0.0796	-0.04763	1.57817	-0.10598	0.126711	-0.02543	0.056328
-0.07877	-0.04745	1.57773	-0.10725	0.126636	-0.02655	0.05584
-0.07794	-0.04736	1.57673	-0.10843	0.126065	-0.028	0.056213
-0.07711	-0.0477	1.57597	-0.11005	0.125288	-0.02913	0.056583
-0.07627	-0.04787	1.57568	-0.11134	0.123807	-0.03051	0.056232
-0.07544	-0.04779	1.57431	-0.11184	0.122248	-0.03085	0.055843
-0.07461	-0.04823	1.57433	-0.11248	0.12065	-0.03042	0.055552
-0.07378	-0.04878	1.57386	-0.11288	0.119945	-0.03133	0.054871
-0.07294	-0.04963	1.57317	-0.1139	0.119516	-0.03097	0.054529
-0.07211	-0.05029	1.57332	-0.11477	0.118886	-0.03171	0.054598
-0.07128	-0.05011	1.57207	-0.11468	0.117907	-0.03211	0.054386
-0.07045	-0.05024	1.57116	-0.11452	0.117565	-0.03255	0.054109
-0.06961	-0.05	1.57115	-0.11466	0.116784	-0.03278	0.05396
-0.06878	-0.05018	1.57136	-0.11439	0.116679	-0.03297	0.052844
-0.06795	-0.05094	1.57034	-0.11298	0.116879	-0.03414	0.052429
-0.06712	-0.05075	1.5698	-0.11246	0.116322	-0.03491	0.052641
-0.06629	-0.04961	1.56913	-0.11238	0.115804	-0.03593	0.052387
-0.06545	-0.04922	1.56884	-0.11243	0.114721	-0.03716	0.051908
-0.06462	-0.04866	1.56803	-0.11182	0.114376	-0.03736	0.051673
-0.06379	-0.04835	1.56717	-0.11107	0.114788	-0.03864	0.051812
-0.06296	-0.048	1.56758	-0.10842	0.114864	-0.03891	0.051804
-0.06212	-0.04767	1.56729	-0.1038	0.114458	-0.03957	0.051375
-0.06129	-0.04786	1.56721	-0.09972	0.114057	-0.03948	0.050653
-0.06046	-0.04866	1.56639	-0.09717	0.113812	-0.0391	0.049816
-0.05963	-0.04984	1.56541	-0.09588	0.113806	-0.03907	0.049044
-0.05879	-0.05064	1.56413	-0.09532	0.11398	-0.03888	0.048583
-0.05796	-0.05062	1.56347	-0.09624	0.11415	-0.03968	0.04822
-0.05713	-0.05084	1.56181	-0.09512	0.114239	-0.04005	0.047914
-0.0563	-0.05178	1.56018	-0.09493	0.114081	-0.04149	0.047435
-0.05547	-0.05317	1.55951	-0.0955	0.114569	-0.04211	0.04716
-0.05463	-0.05393	1.558	-0.09622	0.114511	-0.04181	0.047154
-0.0538	-0.05481	1.55692	-0.0962	0.113556	-0.04186	0.046674
-0.05297	-0.05621	1.55605	-0.09631	0.112579	-0.04292	0.046247
-0.05214	-0.0573	1.55496	-0.0956	0.112214	-0.0441	0.045984
-0.0513	-0.05864	1.55424	-0.09598	0.111611	-0.04561	0.045415
-0.05047	-0.05975	1.55418	-0.09635	0.111259	-0.04592	0.044397
-0.04964	-0.05984	1.55434	-0.09762	0.11107	-0.04652	0.043712
-0.04881	-0.05926	1.55416	-0.09688	0.11028	-0.0477	0.043546
-0.04797	-0.05924	1.55378	-0.09716	0.110378	-0.04809	0.043633
-0.04714	-0.06023	1.55321	-0.09782	0.110181	-0.04768	0.043073
-0.04631	-0.06115	1.55261	-0.09775	0.109719	-0.04628	0.04187
-0.04548	-0.06123	1.55285	-0.09807	0.108844	-0.04692	0.041658
-0.04465	-0.0615	1.55333	-0.09795	0.107561	-0.04774	0.041546
-0.04381	-0.06212	1.55256	-0.09802	0.106892	-0.04688	0.041916
-0.04298	-0.0633	1.5516	-0.09795	0.106598	-0.04622	0.042455
-0.04215	-0.06438	1.5509	-0.09842	0.106475	-0.04682	0.04221
-0.04132	-0.06482	1.55094	-0.09953	0.106448	-0.04792	0.041897
-0.04048	-0.06511	1.55061	-0.1007	0.106807	-0.04734	0.041978
-0.03965	-0.06548	1.55048	-0.10133	0.106649	-0.04827	0.042992
-0.03882	-0.06564	1.55054	-0.10219	0.106664	-0.04848	0.043556
-0.03799	-0.06636	1.55	-0.10222	0.106306	-0.04806	0.04312
-0.03715	-0.06734	1.54952	-0.10229	0.105687	-0.0485	0.04323
-0.03632	-0.0684	1.54936	-0.10183	0.105515	-0.04921	0.042492
-0.03549	-0.06903	1.54859	-0.1019	0.105041	-0.05034	0.04149
-0.03466	-0.06909	1.54797	-0.10194	0.104937	-0.0501	0.04135
-0.03383	-0.06986	1.54722	-0.102	0.104959	-0.04966	0.041765
-0.03299	-0.07093	1.54621	-0.10269	0.105399	-0.05082	0.041026
-0.03216	-0.07135	1.54607	-0.10305	0.106127	-0.0504	0.040653
-0.03133	-0.07133	1.54635	-0.10336	0.106204	-0.05081	0.040726
-0.0305	-0.07146	1.54605	-0.10395	0.106135	-0.04945	0.03974
-0.02966	-0.07199	1.54681	-0.10373	0.106979	-0.04928	0.038936
-0.02883	-0.07189	1.54746	-0.10424	0.107845	-0.04977	0.03938
-0.028	-0.07198	1.54679	-0.1048	0.108467	-0.04936	0.039329
-0.02717	-0.0726	1.54558	-0.10508	0.108943	-0.04866	0.039624
-0.02633	-0.07224	1.54479	-0.10705	0.108794	-0.04659	0.038861
-0.0255	-0.07219	1.54462	-0.10805	0.108911	-0.04742	0.038096
-0.02467	-0.07304	1.5446	-0.10883	0.109282	-0.04633	0.037617
-0.02384	-0.07311	1.54432	-0.10916	0.109381	-0.04637	0.037528
-0.02301	-0.07333	1.54458	-0.11088	0.109467	-0.04716	0.037553
-0.02217	-0.07382	1.54507	-0.11253	0.109255	-0.04635	0.036973
-0.02134	-0.07421	1.54419	-0.11508	0.109161	-0.04634	0.036569
-0.02051	-0.07429	1.54451	-0.11984	0.109524	-0.0461	0.037147
-0.01968	-0.07425	1.54413	-0.12509	0.1097	-0.04639	0.038536
-0.01884	-0.07384	1.54396	-0.12885	0.109387	-0.04724	0.038956
-0.01801	-0.07265	1.54421	-0.13172	0.108647	-0.04761	0.039151
-0.01718	-0.07224	1.54467	-0.13366	0.108202	-0.04722	0.038531
-0.01635	-0.07238	1.54516	-0.13413	0.108175	-0.04688	0.037641
-0.01551	-0.07245	1.54571	-0.13537	0.108503	-0.04761	0.037021
-0.01468	-0.07292	1.54702	-0.13477	0.108861	-0.04673	0.036622
-0.01385	-0.07303	1.54661	-0.13448	0.108959	-0.04647	0.036136
-0.01302	-0.07309	1.54691	-0.13397	0.108445	-0.04617	0.034944
-0.01219	-0.07314	1.54748	-0.13502	0.10827	-0.04627	0.034796
-0.01135	-0.07307	1.54725	-0.13579	0.108654	-0.04639	0.034364
-0.01052	-0.07317	1.54745	-0.13704	0.109066	-0.04622	0.034006
-0.00969	-0.07372	1.54752	-0.13767	0.109483	-0.0453	0.033616
-0.00886	-0.07502	1.54635	-0.13728	0.10927	-0.04583	0.033307
-0.00802	-0.03168	1.37003	-0.10955	0.062968	-0.04622	0.021163
-0.00719	-0.00024	-7.1e-05	-3.2e-05	-0.00039	-0.01005	0.000107
-0.00636	-0.00066	-0.00065	-0.00037	-0.00135	-0.00026	-0.0001
-0.00553	-0.0009	-0.00095	-0.00113	-0.00172	-0.00097	-0.00057
-0.00469	-0.0011	-0.00066	-0.00291	-0.00197	-0.00143	-0.00037
-0.00386	-0.00164	-0.00176	-0.00415	-0.0023	-0.00074	-0.00128
-0.00303	-0.00174	-0.00291	-0.00483	-0.00155	-0.00051	-0.00222
-0.0022	-0.0016	-0.0023	-0.00382	-0.00079	-0.00174	-0.00258
-0.00137	-0.00051	-0.00278	-0.00409	-0.00087	-0.00168	-0.00359
-0.00053	0.000496	-0.00249	-0.00326	-0.00101	-0.00237	-0.0043
0.0003	0.000706	-0.00187	-0.00307	-0.00119	-0.00239	-0.00504
0.001132	0.001089	-0.00201	-0.00257	-0.00227	-0.00265	-0.0062
0.001965	0.001216	-0.00144	-0.00273	-0.00205	-0.00263	-0.0078
0.002797	0.001075	-0.00205	-0.00203	-0.00206	-0.00322	-0.00923
0.003629	0.001821	-0.00288	-0.00227	-0.00197	-0.00349	-0.00988
0.004462	0.00242	-0.00311	-0.00237	-0.00246	-0.0038	-0.01023
0.005294	0.00287	-0.00353	-0.00356	-0.00317	-0.00386	-0.0107
0.006126	0.003511	-0.00315	-0.00345	-0.00319	-0.00341	-0.01128
0.006959	0.002839	-0.00386	-0.00348	-0.00339	-0.00385	-0.01166
0.007791	0.002198	-0.00432	-0.00277	-0.00353	-0.00428	-0.01174
0.008623	0.002241	-0.00496	-0.00228	-0.00354	-0.00411	-0.01148
0.009456	0.002211	-0.00481	-0.00201	-0.00394	-0.00421	-0.01121
0.010288	0.002563	-0.00497	-0.00253	-0.00409	-0.00447	-0.011
0.01112	0.002995	-0.00488	-0.00109	-0.00386	-0.00424	-0.01076
0.011952	0.003385	-0.0058	-0.00178	-0.00499	-0.00486	-0.01123
0.012785	0.003424	-0.00632	-0.00157	-0.00606	-0.00519	-0.01217
0.013617	0.003218	-0.00658	-0.00217	-0.0063	-0.0065	-0.01239
0.014449	0.003194	-0.00665	-0.00199	-0.00697	-0.00811	-0.01311
0.015282	0.002604	-0.00618	-0.00116	-0.00727	-0.01058	-0.01296
0.016114	0.002171	-0.00653	-0.00035	-0.00739	-0.01097	-0.01224
0.016946	0.002309	-0.00631	-0.00015	-0.00854	-0.01129	-0.01213
0.017779	0.002233	-0.00663	-0.00024	-0.0098	-0.01034	-0.01277
0.018611	0.002049	-0.00698	0.000899	-0.01049	-0.00912	-0.01282
0.019443	0.002156	-0.00714	0.001997	-0.01152	-0.00931	-0.01281
0.020275	0.002166	-0.00714	0.002066	-0.01213	-0.00948	-0.01231
0.021108	0.002167	-0.00781	0.00241	-0.01298	-0.00959	-0.01271
0.02194	0.001936	-0.00842	0.002721	-0.01331	-0.00949	-0.01313
0.022772	0.00169	-0.00893	0.003354	-0.01314	-0.00891	-0.01354
0.023605	0.001347	-0.00965	0.003706	-0.01318	-0.008	-0.01444
0.024437	0.00087	-0.00964	0.004814	-0.01338	-0.00845	-0.0146
0.025269	0.000993	-0.00955	0.005367	-0.01354	-0.00831	-0.01452
0.026102	0.000997	-0.00988	0.0067	-0.0141	-0.00708	-0.01515
0.026934	0.000567	-0.01035	0.006232	-0.01492	-0.00685	-0.01582
0.027766	0.000155	-0.01076	0.006572	-0.01561	-0.00681	-0.01617
0.028599	0.000265	-0.01167	0.006417	-0.0161	-0.00697	-0.01524
0.029431	0.000644	-0.01283	0.007125	-0.01557	-0.00667	-0.01594
0.030263	0.000628	-0.01277	0.006975	-0.01532	-0.00614	-0.016
0.031096	0.000445	-0.0128	0.007768	-0.01542	-0.00569	-0.01576
0.031928	0.000886	-0.0124	0.00873	-0.01534	-0.00717	-0.01508
0.03276	0.00146	-0.01132	0.009509	-0.01484	-0.00672	-0.01451
0.033592	0.000867	-0.01011	0.009605	-0.01507	-0.00627	-0.01414
0.034425	0.000359	-0.0092	0.010511	-0.01463	-0.00567	-0.01289
0.035257	0.000372	-0.00899	0.010633	-0.01411	-0.00531	-0.013
0.036089	0.00068	-0.00824	0.011635	-0.01361	-0.00478	-0.01239
0.036922	0.001381	-0.00912	0.01228	-0.01293	-0.00498	-0.01232
0.037754	0.001548	-0.00915	0.012807	-0.01214	-0.00384	-0.01184
0.038586	0.001651	-0.00844	0.0136	-0.01209	-0.00291	-0.01101
0.039419	0.002154	-0.00786	0.012462	-0.01226	-0.00263	-0.01133
0.040251	0.002247	-0.00655	0.012291	-0.01214	-0.00267	-0.01112
0.041083	0.002058	-0.00703	0.011891	-0.01234	-0.00257	-0.01086
0.041916	0.001846	-0.00847	0.011369	-0.01207	-0.00252	-0.0103
0.042748	0.001899	-0.00765	0.011342	-0.01148	-0.00174	-0.00978
0.04358	0.002127	-0.00881	0.011443	-0.01194	-0.00179	-0.01015
0.044412	0.001675	-0.00885	0.011597	-0.01264	-0.00194	-0.01025
0.045245	0.000813	-0.00892	0.011319	-0.01302	-0.00148	-0.01053
0.046077	0.000549	-0.00938	0.011255	-0.01316	-0.00082	-0.01047
0.046909	0.00053	-0.00952	0.011858	-0.01311	-0.00014	-0.01046
0.047742	7e-05	-0.00952	0.012357	-0.01294	0.000317	-0.00986
0.048574	-0.00012	-0.0094	0.012774	-0.01287	0.000587	-0.00916
0.049406	-0.00023	-0.00884	0.012069	-0.01292	0.000114	-0.00867
0.050239	-0.00028	-0.00909	0.010899	-0.01333	-0.00072	-0.00874
0.051071	-0.00037	-0.01066	0.010389	-0.01319	-0.00123	-0.0088
0.051903	-0.00152	-0.01118	0.011181	-0.01312	-0.00144	-0.00903
0.052736	-0.00207	-0.01184	0.009409	-0.01387	-0.00226	-0.00966
0.053568	-0.00186	-0.0109	0.009331	-0.01416	-0.0023	-0.00964
0.0544	-0.00267	-0.01175	0.008513	-0.01322	-0.00223	-0.00961
0.055232	-0.00367	-0.01154	0.009008	-0.01388	-0.00186	-0.00956
0.056065	-0.00396	-0.01182	0.008103	-0.01325	-0.00113	-0.00972
0.056897	-0.00398	-0.01196	0.00627	-0.01318	-0.00033	-0.00953
0.057729	-0.0034	-0.01182	0.00572	-0.01327	0.000116	-0.01057
0.058562	-0.00392	-0.01299	0.004908	-0.01353	0.000754	-0.01154
0.059394	-0.00457	-0.01342	0.004791	-0.0134	-0.0004	-0.01215
0.060226	-0.00483	-0.01333	0.004234	-0.01327	-0.00169	-0.01306
0.061059	-0.00512	-0.01405	0.003377	-0.01277	-0.00203	-0.01367
0.061891	-0.00548	-0.01368	0.002449	-0.01253	-0.00187	-0.01394
0.062723	-0.005	-0.01312	0.001631	-0.01215	-0.00227	-0.01452
0.063556	-0.00541	-0.01231	0.000807	-0.01234	-0.00287	-0.01583
0.064388	-0.00615	-0.01191	0.000258	-0.01324	-0.0032	-0.01618
0.06522	-0.00742	-0.01183	7e-06	-0.01393	-0.00384	-0.01608
0.066052	-0.00789	-0.01162	-0.00034	-0.01506	-0.00454	-0.01655
0.066885	-0.00762	-0.01295	-0.0007	-0.01504	-0.00602	-0.01642
0.067717	-0.00789	-0.01326	-0.0011	-0.01521	-0.0071	-0.01652
0.068549	-0.00774	-0.01376	-0.00156	-0.01544	-0.0078	-0.01636
0.069382	-0.00765	-0.01337	-0.00222	-0.01571	-0.0084	-0.01602
0.070214	-0.00834	-0.01329	-0.00365	-0.01518	-0.0088	-0.01735
0.071046	-0.00901	-0.01404	-0.00396	-0.01661	-0.00954	-0.01734
0.071879	-0.00945	-0.01371	-0.00465	-0.01774	-0.01039	-0.01764
0.072711	-0.00952	-0.01458	-0.00466	-0.01881	-0.01095	-0.01853
0.073543	-0.0099	-0.01621	-0.00513	-0.01915	-0.01028	-0.01876
0.074376	-0.01074	-0.0174	-0.00707	-0.02017	-0.01009	-0.01822
0.075208	-0.01079	-0.01781	-0.00714	-0.02093	-0.01063	-0.0181
0.07604	-0.01089	-0.01929	-0.00743	-0.02214	-0.01155	-0.01934
0.076872	-0.01079	-0.01914	-0.00813	-0.02203	-0.01246	-0.02078
0.077705	-0.01115	-0.02025	-0.00859	-0.02217	-0.01318	-0.02136
0.078537	-0.01222	-0.02006	-0.00851	-0.02286	-0.01383	-0.02118
0.079369	-0.01274	-0.01988	-0.00836	-0.02383	-0.01524	-0.02157
0.080202	-0.01294	-0.01934	-0.01051	-0.02462	-0.01628	-0.02258
0.081034	-0.01393	-0.01993	-0.0115	-0.02489	-0.01657	-0.02258
0.081866	-0.01531	-0.02068	-0.01169	-0.02566	-0.01761	-0.02238
0.082699	-0.01619	-0.02004	-0.01317	-0.02579	-0.01817	-0.02307
0.083531	-0.0162	-0.01956	-0.01291	-0.02591	-0.01801	-0.02386
0.084363	-0.01641	-0.02089	-0.01338	-0.02703	-0.01917	-0.02501
0.085196	-0.01664	-0.02029	-0.01347	-0.02821	-0.01868	-0.02499
0.086028	-0.01701	-0.02113	-0.01467	-0.02832	-0.01924	-0.02496
0.08686	-0.0173	-0.02088	-0.0148	-0.02858	-0.01964	-0.02439
0.087692	-0.0172	-0.0207	-0.01535	-0.02845	-0.01955	-0.0243
0.088525	-0.01709	-0.02069	-0.01556	-0.02818	-0.02041	-0.02371
0.089357	-0.01789	-0.02009	-0.01696	-0.02769	-0.02057	-0.02401
0.090189	-0.01833	-0.01898	-0.01676	-0.02735	-0.02075	-0.02414
0.091022	-0.01813	-0.0188	-0.01736	-0.0277	-0.02108	-0.02532
0.091854	-0.01783	-0.0179	-0.0173	-0.02799	-0.02044	-0.02602
0.092686	-0.01741	-0.01641	-0.01766	-0.02913	-0.02024	-0.02595
0.093519	-0.01694	-0.01613	-0.01816	-0.02932	-0.02033	-0.02712
0.094351	-0.01712	-0.01562	-0.0176	-0.02897	-0.02052	-0.02676
0.095183	-0.01777	-0.01587	-0.01828	-0.02905	-0.02065	-0.02645
0.096016	-0.01684	-0.01512	-0.01849	-0.0301	-0.02115	-0.02635
0.096848	-0.01546	-0.0149	-0.01918	-0.03058	-0.02131	-0.0264
0.09768	-0.01475	-0.0147	-0.01827	-0.03078	-0.02207	-0.02674
0.098513	-0.01496	-0.01459	-0.01791	-0.03098	-0.0231	-0.02749
0.099345	-0.0157	-0.01533	-0.01822	-0.03104	-0.02356	-0.02736
0.100177	-0.01573	-0.01501	-0.01813	-0.03066	-0.0241	-0.02683
0.101009	-0.01628	-0.01486	-0.0185	-0.03011	-0.02399	-0.02725
0.101842	-0.01783	-0.01487	-0.01941	-0.03087	-0.02406	-0.02766
0.102674	-0.01843	-0.01398	-0.02056	-0.03097	-0.02405	-0.02786
0.103506	-0.01883	-0.01486	-0.02002	-0.0312	-0.02484	-0.02927
0.104339	-0.01958	-0.01554	-0.02018	-0.03212	-0.02529	-0.0305
0.105171	-0.02003	-0.01586	-0.01931	-0.03278	-0.02568	-0.03014
0.106003	-0.01964	-0.01652	-0.02021	-0.03307	-0.02613	-0.03047
0.106836	-0.01905	-0.01655	-0.02106	-0.03354	-0.02637	-0.03037
0.107668	-0.01877	-0.01686	-0.02139	-0.03317	-0.02668	-0.03058
0.1085	-0.0197	-0.0171	-0.02168	-0.03343	-0.02608	-0.03101
0.109333	-0.02018	-0.01772	-0.02198	-0.03438	-0.0255	-0.03079
0.110165	-0.02067	-0.01901	-0.02212	-0.03476	-0.02562	-0.03112
0.110997	-0.02053	-0.01945	-0.02236	-0.0346	-0.02584	-0.03161
0.111829	-0.02034	-0.01986	-0.02204	-0.03547	-0.02563	-0.03152
0.112662	-0.0204	-0.01941	-0.02187	-0.03465	-0.02557	-0.03194
0.113494	-0.01964	-0.02071	-0.02184	-0.03447	-0.02528	-0.03226
0.114326	-0.01918	-0.01987	-0.02211	-0.03417	-0.0256	-0.03244
0.115159	-0.01897	-0.01967	-0.02253	-0.03453	-0.02687	-0.03326
0.115991	-0.01786	-0.01953	-0.02214	-0.03474	-0.02745	-0.03531
0.116823	-0.01754	-0.02039	-0.02238	-0.03393	-0.0277	-0.0364
0.117656	-0.01742	-0.01986	-0.02215	-0.03332	-0.02697	-0.03616
0.118488	-0.01797	-0.01963	-0.02303	-0.03427	-0.02684	-0.03514
0.11932	-0.01795	-0.0192	-0.02372	-0.03468	-0.02675	-0.03563
0.120153	-0.01732	-0.01924	-0.02379	-0.03448	-0.02692	-0.03643
0.120985	-0.01684	-0.0198	-0.02476	-0.03469	-0.02724	-0.03675
0.121817	-0.01645	-0.02069	-0.02381	-0.0349	-0.02754	-0.03717
0.122649	-0.01577	-0.02126	-0.02305	-0.03588	-0.02778	-0.03718
0.123482	-0.01468	-0.02119	-0.02244	-0.03629	-0.02772	-0.03854
0.124314	-0.01413	-0.02123	-0.02126	-0.03671	-0.02783	-0.03877
0.125146	-0.0144	-0.02175	-0.02141	-0.03768	-0.02761	-0.03887
0.125979	-0.01403	-0.02208	-0.02152	-0.03744	-0.02799	-0.0391
0.126811	-0.0137	-0.02326	-0.02157	-0.03728	-0.02917	-0.0391
0.127643	-0.01359	-0.02268	-0.02116	-0.0374	-0.02885	-0.04004
0.128476	-0.01296	-0.0238	-0.02099	-0.03806	-0.0293	-0.04079
0.129308	-0.01261	-0.02514	-0.02044	-0.03921	-0.0302	-0.04055
0.13014	-0.01322	-0.02559	-0.02135	-0.03943	-0.03019	-0.04175
0.130973	-0.01318	-0.02696	-0.022	-0.0404	-0.03051	-0.04224
0.131805	-0.01308	-0.02873	-0.02286	-0.04127	-0.03061	-0.04334
0.132637	-0.01411	-0.03069	-0.02282	-0.04176	-0.0303	-0.04386
0.13347	-0.01495	-0.03256	-0.02314	-0.04236	-0.03083	-0.04347
0.134302	-0.01607	-0.03339	-0.02311	-0.04264	-0.03173	-0.04456
0.135134	-0.01696	-0.03441	-0.02405	-0.04276	-0.03205	-0.04407
0.135966	-0.01745	-0.03566	-0.02442	-0.04333	-0.03222	-0.04445
0.136799	-0.01737	-0.03701	-0.02443	-0.04459	-0.03287	-0.04563
0.137631	-0.01843	-0.03817	-0.0245	-0.04458	-0.03136	-0.04642
0.138463	-0.0194	-0.03959	-0.02454	-0.0452	-0.03089	-0.04771
0.139296	-0.01991	-0.03946	-0.02546	-0.04696	-0.03031	-0.04708
0.140128	-0.02005	-0.03983	-0.02501	-0.04789	-0.03	-0.04767
0.14096	-0.02029	-0.04006	-0.02521	-0.04859	-0.02977	-0.04769
0.141793	-0.02064	-0.04033	-0.02573	-0.04906	-0.02974	-0.04853
0.142625	-0.0196	-0.0411	-0.0257	-0.04974	-0.02994	-0.04889
0.143457	-0.0189	-0.0423	-0.02543	-0.05009	-0.02975	-0.04828
0.144289	-0.01843	-0.04361	-0.02454	-0.05052	-0.03012	-0.04845
0.145122	-0.0181	-0.0442	-0.02522	-0.0509	-0.02982	-0.04743
0.145954	-0.01829	-0.04544	-0.02504	-0.05126	-0.02957	-0.04716
0.146786	-0.0182	-0.04629	-0.02548	-0.05179	-0.02936	-0.04747
0.147619	-0.01838	-0.04632	-0.02506	-0.05256	-0.02957	-0.0475
0.148451	-0.01848	-0.04701	-0.02485	-0.05257	-0.02997	-0.04758
0.149283	-0.01837	-0.04768	-0.02602	-0.05276	-0.02903	-0.0477
0.150116	-0.01845	-0.04813	-0.02547	-0.05386	-0.02851	-0.04786
0.150948	-0.01846	-0.04883	-0.02599	-0.05388	-0.02907	-0.04776
0.15178	-0.01828	-0.04863	-0.02565	-0.05357	-0.02915	-0.04739
0.152613	-0.01846	-0.04874	-0.02553	-0.05396	-0.02879	-0.04712
0.153445	-0.01846	-0.04898	-0.02579	-0.05439	-0.02881	-0.04759
0.154277	-0.01923	-0.04942	-0.02625	-0.05576	-0.02897	-0.04814
0.15511	-0.01998	-0.04971	-0.02461	-0.05598	-0.02944	-0.04833
0.155942	-0.02088	-0.05032	-0.01853	-0.05618	-0.02973	-0.0481
0.156774	-0.02129	-0.05074	-0.00494	-0.05662	-0.02941	-0.04788
0.157606	-0.02199	-0.05066	0.009607	-0.05708	-0.02964	-0.04728
0.158439	-0.02253	-0.05041	0.021653	-0.05855	-0.02995	-0.0465
0.159271	-0.02245	-0.05045	0.028274	-0.05912	-0.031	-0.04639
0.160103	-0.02199	-0.05116	0.031433	-0.05982	-0.03151	-0.04646
0.160936	-0.0221	-0.05091	0.032182	-0.06037	-0.03156	-0.04618
0.161768	-0.02272	-0.05153	0.031912	-0.06081	-0.03163	-0.04576
0.1626	-0.02281	-0.05232	0.031868	-0.06115	-0.03135	-0.04499
0.163433	-0.02247	-0.05301	0.031552	-0.06116	-0.03127	-0.04507
0.164265	-0.023	-0.05334	0.031129	-0.06132	-0.03084	-0.04514
0.165097	-0.02414	-0.05346	0.029806	-0.06118	-0.03013	-0.04439
0.16593	-0.02409	-0.0545	0.029644	-0.06101	-0.02934	-0.04408
0.166762	-0.0242	-0.05436	0.030056	-0.06144	-0.02939	-0.04316
0.167594	-0.0244	-0.05365	0.030051	-0.06252	-0.02898	-0.04323
0.168426	-0.02454	-0.0532	0.029689	-0.06274	-0.02814	-0.04288
0.169259	-0.02381	-0.05321	0.029417	-0.06324	-0.02819	-0.0419
0.170091	-0.02507	-0.05313	0.029032	-0.06354	-0.02776	-0.04091
0.170923	-0.02641	-0.05247	0.02915	-0.06265	-0.02716	-0.04089
0.171756	-0.02645	-0.05206	0.028637	-0.06236	-0.0272	-0.04158
0.172588	-0.02568	-0.05169	0.029359	-0.06175	-0.02755	-0.04157
0.17342	-0.025	-0.05063	0.029378	-0.06233	-0.02762	-0.04109
0.174253	-0.02463	-0.05002	0.029239	-0.06199	-0.02672	-0.03973
0.175085	-0.02411	-0.04858	0.030242	-0.06154	-0.02596	-0.03931
0.175917	-0.02367	-0.04851	0.030291	-0.06106	-0.02491	-0.03908
0.17675	-0.0236	-0.04895	0.030565	-0.06132	-0.02459	-0.03958
0.177582	-0.02284	-0.0489	0.031026	-0.05978	-0.02573	-0.03902
0.178414	-0.02329	-0.04813	0.031744	-0.05904	-0.02672	-0.03767
0.179246	-0.02282	-0.04784	0.032149	-0.05814	-0.02815	-0.03564
0.180079	-0.02216	-0.04736	0.032298	-0.05749	-0.02944	-0.03431
0.180911	-0.02133	-0.04798	0.032647	-0.05633	-0.03026	-0.03383
0.181743	-0.02065	-0.04832	0.032975	-0.05623	-0.03034	-0.03309
0.182576	-0.02032	-0.04861	0.033388	-0.05587	-0.03048	-0.03335
0.183408	-0.01988	-0.04813	0.034251	-0.05625	-0.0303	-0.03194
0.18424	-0.02033	-0.04758	0.034369	-0.05593	-0.02984	-0.03037
0.185073	-0.01879	-0.04729	0.035031	-0.05496	-0.02923	-0.0292
0.185905	-0.01804	-0.04677	0.034989	-0.05495	-0.02901	-0.02797
0.186737	-0.01765	-0.0461	0.035238	-0.05452	-0.02881	-0.02801
0.18757	-0.01662	-0.04422	0.035617	-0.0542	-0.02858	-0.02701
0.188402	-0.0155	-0.04306	0.035538	-0.05346	-0.02867	-0.02683
0.189234	-0.01501	-0.04268	0.03616	-0.05174	-0.02804	-0.02585
0.190067	-0.01489	-0.04167	0.037141	-0.05031	-0.02701	-0.02639
0.190899	-0.0147	-0.04128	0.038822	-0.04941	-0.02731	-0.02517
0.191731	-0.0138	-0.04087	0.039354	-0.04769	-0.02745	-0.02434
0.192563	-0.01291	-0.03952	0.039715	-0.04714	-0.02685	-0.02401
0.193396	-0.01223	-0.03909	0.040161	-0.04597	-0.02658	-0.02326
0.194228	-0.01185	-0.0392	0.040676	-0.04429	-0.02651	-0.02126
0.19506	-0.01088	-0.03911	0.040567	-0.04286	-0.02597	-0.02128
0.195893	-0.00972	-0.0386	0.040645	-0.0408	-0.02519	-0.02002
0.196725	-0.0087	-0.03715	0.039582	-0.03948	-0.0248	-0.01935
0.197557	-0.00718	-0.03617	0.033655	-0.03801	-0.02464	-0.01872
0.19839	-0.00566	-0.03506	0.020367	-0.03619	-0.02421	-0.01839
0.199222	-0.00472	-0.03357	0.007078	-0.034	-0.02351	-0.01733
0.200054	-0.0037	-0.03295	-0.00439	-0.03168	-0.02262	-0.01671
0.200887	-0.00323	-0.03243	-0.01009	-0.03074	-0.02126	-0.01618
0.201719	-0.00264	-0.03168	-0.01165	-0.0286	-0.0201	-0.01554
0.202551	-0.00211	-0.03153	-0.01132	-0.02705	-0.0197	-0.01507
0.203383	-0.00162	-0.03049	-0.01124	-0.02602	-0.01874	-0.01498
0.204216	-0.00096	-0.0301	-0.01007	-0.02465	-0.01817	-0.0152
0.205048	-0.00047	-0.02936	-0.00936	-0.02325	-0.01806	-0.01463
0.20588	0.00088	-0.02778	-0.00815	-0.021	-0.01726	-0.01357
0.206713	0.001891	-0.0273	-0.00679	-0.01915	-0.01653	-0.01333
0.207545	0.002414	-0.02652	-0.00656	-0.01796	-0.01603	-0.01198
0.208377	0.002596	-0.02561	-0.00641	-0.0162	-0.01555	-0.01132
0.20921	0.003309	-0.02461	-0.0053	-0.01467	-0.01522	-0.01094
0.210042	0.003073	-0.0226	-0.00425	-0.01228	-0.01552	-0.01124
0.210874	0.002969	-0.02155	-0.00392	-0.00997	-0.0153	-0.01152
0.211707	0.00446	-0.0204	-0.0039	-0.00807	-0.0151	-0.01163
0.212539	0.005277	-0.01913	-0.0038	-0.00658	-0.01512	-0.01236
0.213371	0.005603	-0.01774	-0.00196	-0.00546	-0.01434	-0.01041
0.214203	0.006224	-0.01677	-0.00028	-0.00399	-0.01293	-0.00944
0.215036	0.005579	-0.01573	0.000427	-0.00217	-0.01156	-0.00937
0.215868	0.006847	-0.01435	0.001251	-0.00025	-0.01176	-0.00934
0.2167	0.006846	-0.01358	0.001123	0.00159	-0.01193	-0.00886
0.217533	0.007039	-0.01279	0.001726	0.003176	-0.01095	-0.00805
0.218365	0.007969	-0.01089	0.002836	0.005358	-0.01051	-0.00623
0.219197	0.007875	-0.00942	0.003912	0.006074	-0.00928	-0.00518
0.22003	0.009228	-0.0087	0.004495	0.008585	-0.00736	-0.00452
0.220862	0.010239	-0.00856	0.005197	0.009858	-0.00605	-0.00496
0.221694	0.011063	-0.00764	0.005662	0.011648	-0.00485	-0.00512
0.222527	0.010544	-0.00666	0.006275	0.013982	-0.00377	-0.0052
0.223359	0.010331	-0.00576	0.006273	0.016735	-0.00306	-0.00443
0.224191	0.010945	-0.00437	0.006233	0.018428	-0.00188	-0.00326
0.225024	0.011863	-0.00339	0.006368	0.020851	-0.00128	-0.00347
0.225856	0.013026	-0.00242	0.007071	0.023372	-0.00147	-0.00351
0.226688	0.012704	-0.00134	0.007873	0.025264	-0.00127	-0.00358
0.22752	0.013302	-0.00037	0.008537	0.027616	-0.00091	-0.00353
0.228353	0.013401	0.000559	0.009536	0.029156	-0.00053	-0.0033
0.229185	0.012689	4.1e-05	0.010593	0.031109	-4.7e-05	-0.00297
0.230017	0.011558	-0.00011	0.011998	0.032993	0.001394	-0.00206
0.23085	0.012426	5.6e-05	0.012618	0.034292	0.00246	-0.00197
0.231682	0.012962	-0.00021	0.012496	0.035129	0.002565	-0.00096
0.232514	0.013431	0.000363	0.012997	0.036901	0.002969	-0.00027
0.233347	0.012916	0.001192	0.013907	0.037786	0.003672	0.000756
0.234179	0.012525	0.001734	0.014397	0.040141	0.003851	0.001221
0.235011	0.013107	0.002633	0.015158	0.0404	0.004043	0.001814
0.235843	0.0143	0.003315	0.015378	0.040985	0.004246	0.00157
0.236676	0.014946	0.004486	0.015733	0.041552	0.004284	0.002189
0.237508	0.015856	0.005825	0.016017	0.042549	0.004608	0.003246
0.23834	0.015509	0.006366	0.015999	0.042789	0.005291	0.004552
0.239173	0.015182	0.006587	0.015974	0.042632	0.006352	0.005334
0.240005	0.014199	0.006386	0.015507	0.04318	0.007498	0.005915
0.240837	0.014555	0.006237	0.01549	0.043022	0.008446	0.006789
0.24167	0.014954	0.006856	0.015934	0.043084	0.008623	0.007309
0.242502	0.016118	0.007237	0.01592	0.04434	0.008326	0.007325
0.243334	0.015875	0.007186	0.016096	0.044998	0.008767	0.007837
0.244167	0.016254	0.007578	0.016617	0.045726	0.009241	0.007772
0.244999	0.01673	0.007783	0.017203	0.046877	0.00895	0.008608
0.245831	0.016702	0.008857	0.017606	0.04916	0.008899	0.00908
0.246664	0.016358	0.009675	0.018124	0.049899	0.0093	0.009805
0.247496	0.015717	0.009507	0.018481	0.049945	0.009462	0.009566
0.248328	0.015739	0.009844	0.018234	0.049819	0.009295	0.009583
0.24916	0.016311	0.0104	0.018803	0.050649	0.009078	0.009684
0.249993	0.016516	0.010471	0.019065	0.051768	0.008993	0.009169
0.250825	0.016393	0.009964	0.019054	0.053226	0.009188	0.010058
0.251657	0.017452	0.009346	0.019621	0.053289	0.009778	0.011089
0.25249	0.017744	0.009142	0.020864	0.054107	0.01017	0.012418
0.253322	0.017251	0.009549	0.021522	0.054589	0.010067	0.013108
0.254154	0.017865	0.009429	0.021447	0.055087	0.010341	0.014385
0.254987	0.017731	0.008593	0.021407	0.055505	0.010747	0.01521
0.255819	0.017393	0.008214	0.021735	0.056038	0.010385	0.015363
0.256651	0.017767	0.007218	0.022405	0.057166	0.009917	0.015762
0.257484	0.01781	0.006573	0.022775	0.057697	0.010297	0.015259
0.258316	0.017743	0.006647	0.023377	0.057849	0.010569	0.015124
0.259148	0.017979	0.007047	0.022704	0.058582	0.010356	0.014627
0.25998	0.018174	0.006902	0.022483	0.058859	0.010503	0.013897
0.260813	0.018358	0.006365	0.022636	0.059183	0.010697	0.012955
0.261645	0.018093	0.006572	0.022752	0.059322	0.010882	0.012192
0.262477	0.017397	0.007069	0.022662	0.059361	0.011409	0.011809
0.26331	0.016752	0.00733	0.022718	0.059374	0.010993	0.011552
0.264142	0.016983	0.007274	0.023026	0.059169	0.010933	0.011816
0.264974	0.017131	0.007599	0.023753	0.058658	0.011342	0.011968
0.265807	0.017219	0.007179	0.024076	0.058964	0.011343	0.011119
0.266639	0.016491	0.006513	0.024416	0.059234	0.010522	0.011946
0.267471	0.01619	0.00599	0.025147	0.059696	0.010371	0.012452
0.268304	0.015651	0.005568	0.024877	0.060108	0.010884	0.012669
0.269136	0.015294	0.00478	0.024724	0.059373	0.011563	0.012969
0.269968	0.015248	0.003537	0.024676	0.058931	0.012118	0.013757
0.2708	0.015446	0.003488	0.024337	0.058938	0.01203	0.013424
0.271633	0.016545	0.003812	0.023809	0.059836	0.011305	0.014074
0.272465	0.015228	0.003827	0.023148	0.060381	0.010541	0.013819
0.273297	0.015162	0.003864	0.023159	0.060171	0.010525	0.014016
0.27413	0.014069	0.003571	0.022807	0.059054	0.010656	0.012287
0.274962	0.014772	0.003225	0.02222	0.058815	0.010685	0.011012
0.275794	0.015361	0.003091	0.022281	0.058079	0.010455	0.010363
0.276627	0.013547	0.003266	0.022138	0.0577	0.010846	0.010419
0.277459	0.012285	0.003529	0.022495	0.057183	0.011371	0.009098
0.278291	0.01094	0.003373	0.024035	0.057873	0.011623	0.008825
0.279124	0.009935	0.002993	0.024924	0.058075	0.011164	0.008408
0.279956	0.010335	0.002409	0.024485	0.058442	0.010783	0.008024
0.280788	0.009666	0.002436	0.023873	0.05838	0.010372	0.007238
0.28162	0.010016	0.003071	0.023838	0.058306	0.009927	0.006361
0.282453	0.009297	0.003065	0.023644	0.057459	0.009159	0.005695
0.283285	0.008912	0.002992	0.023003	0.058047	0.009004	0.004886
0.284117	0.008135	0.003476	0.02254	0.058593	0.009465	0.004314
0.28495	0.008972	0.003948	0.021991	0.059133	0.00942	0.004002
0.285782	0.00892	0.00313	0.021345	0.059496	0.008945	0.003854
0.286614	0.008777	0.002562	0.021893	0.058297	0.008137	0.003266
0.287447	0.008655	0.001469	0.021899	0.056906	0.007589	0.00274
0.288279	0.008986	0.001033	0.020839	0.057159	0.007119	0.002643
0.289111	0.0089	0.000609	0.020032	0.056658	0.006281	0.002532
0.289944	0.009798	0.000456	0.019502	0.055989	0.005495	0.002685
0.290776	0.00912	0.000361	0.019144	0.055863	0.004811	0.002853
0.291608	0.009528	5e-05	0.018822	0.055795	0.004579	0.002707
0.29244	0.010135	0.000143	0.017642	0.055206	0.004008	0.002783
0.293273	0.009565	-0.00102	0.01661	0.055294	0.003799	0.002154
0.294105	0.009472	-0.00167	0.016065	0.054563	0.003163	0.001123
0.294937	0.009939	-0.00209	0.015849	0.054387	0.002734	0.000622
0.29577	0.009243	-0.00238	0.016318	0.053958	0.002751	0.000237
0.296602	0.009417	-0.00235	0.015798	0.054336	0.002678	-0.00076
0.297434	0.009818	-0.00265	0.014681	0.054235	0.002601	-0.00153
0.298267	0.009953	-0.00271	0.014456	0.054172	0.001985	-0.00219
0.299099	0.009723	-0.00291	0.014298	0.052557	0.001812	-0.00229
0.299931	0.010849	-0.00372	0.013972	0.051734	0.00228	-0.00218
0.300764	0.011564	-0.00438	0.014089	0.050741	0.002067	-0.00221
0.301596	0.011406	-0.00496	0.013964	0.050029	0.00162	-0.0027
0.302428	0.0111	-0.00546	0.013023	0.049162	0.000926	-0.00244
0.303261	0.011406	-0.00605	0.012457	0.048034	-0.00025	-0.00272
0.304093	0.011234	-0.00622	0.011742	0.04708	-0.00097	-0.00342
0.304925	0.01104	-0.00593	0.011344	0.046686	-0.00112	-0.00361
0.305757	0.011264	-0.00591	0.010989	0.046077	-0.0013	-0.00485
0.30659	0.011396	-0.00628	0.010523	0.04498	-0.00121	-0.00536
0.307422	0.01128	-0.00637	0.01077	0.044555	-0.00151	-0.00604
0.308254	0.011793	-0.00653	0.009537	0.044499	-0.00137	-0.00675
0.309087	0.010978	-0.0066	0.007685	0.042445	-0.00154	-0.00789
0.309919	0.010544	-0.00614	0.007206	0.041285	-0.00234	-0.00803
0.310751	0.010538	-0.00572	0.006722	0.04076	-0.00294	-0.00793
0.311584	0.010631	-0.00523	0.005722	0.040563	-0.00393	-0.00842
0.312416	0.010685	-0.00571	0.005283	0.039244	-0.00429	-0.00858
0.313248	0.010026	-0.00748	0.005205	0.037879	-0.00471	-0.00936
0.314081	0.010588	-0.00881	0.00533	0.036131	-0.00498	-0.00964
0.314913	0.011517	-0.0088	0.00515	0.035827	-0.00495	-0.01029
0.315745	0.011677	-0.00894	0.00439	0.035798	-0.00563	-0.01017
0.316577	0.011271	-0.0098	0.003737	0.034681	-0.00611	-0.01029
0.31741	0.011417	-0.01069	0.003599	0.034553	-0.00574	-0.01075
0.318242	0.012279	-0.01112	0.003391	0.035039	-0.00622	-0.01229
0.319074	0.012294	-0.01096	0.002122	0.034743	-0.00655	-0.01262
0.319907	0.012811	-0.01138	0.000373	0.033873	-0.00727	-0.0126
0.320739	0.013233	-0.01199	-0.0003	0.032707	-0.00724	-0.01359
0.321571	0.013616	-0.01222	0.000464	0.032072	-0.00674	-0.01393
0.322404	0.013974	-0.01292	0.000919	0.032207	-0.00648	-0.01427
0.323236	0.014267	-0.01372	0.000837	0.031933	-0.0072	-0.01418
0.324068	0.014321	-0.01473	0.000393	0.032773	-0.00773	-0.01433
0.324901	0.014594	-0.01599	-1.8e-05	0.031767	-0.0081	-0.01432
0.325733	0.01414	-0.01758	1.9e-05	0.030817	-0.00894	-0.01471
0.326565	0.013345	-0.01942	0.000205	0.029919	-0.00931	-0.01569
0.327398	0.012969	-0.01986	0.00025	0.028855	-0.01	-0.01557
0.32823	0.011932	-0.01969	-0.00073	0.027787	-0.00989	-0.01557
0.329062	0.011597	-0.01895	-0.00167	0.027015	-0.00925	-0.01553
0.329894	0.011153	-0.01882	-0.00142	0.025429	-0.00907	-0.0161
0.330727	0.010844	-0.01937	-0.00129	0.024976	-0.0091	-0.0159
0.331559	0.009687	-0.01953	-0.00146	0.024325	-0.00898	-0.01676
0.332391	0.009425	-0.02042	-0.00176	0.023075	-0.00841	-0.01796
0.333224	0.009172	-0.02079	-0.00169	0.022084	-0.00802	-0.01876
0.334056	0.009101	-0.02095	-0.00086	0.021325	-0.00773	-0.01966
0.334888	0.008495	-0.02137	-0.00028	0.020195	-0.00816	-0.02018
0.335721	0.007533	-0.02157	-0.00066	0.019122	-0.00771	-0.02061
0.336553	0.007358	-0.02255	-0.00117	0.018327	-0.0072	-0.02139
0.337385	0.008058	-0.02338	-0.00172	0.017272	-0.00724	-0.02255
0.338217	0.007785	-0.02379	-0.0019	0.015728	-0.00765	-0.02374
0.33905	0.0079	-0.02421	-0.00144	0.013769	-0.00774	-0.02456
0.339882	0.008062	-0.02467	-0.0018	0.01211	-0.00822	-0.02481
0.340714	0.008344	-0.02497	-0.00224	0.012413	-0.00853	-0.02477
0.341547	0.00718	-0.02492	-0.00233	0.012252	-0.00962	-0.02477
0.342379	0.006155	-0.02498	-0.00277	0.01263	-0.01037	-0.02443
0.343211	0.005966	-0.02494	-0.00271	0.012407	-0.01093	-0.02376
0.344044	0.006024	-0.02481	-0.0021	0.011336	-0.01092	-0.02407
0.344876	0.005556	-0.02452	-0.00195	0.01053	-0.01043	-0.02374
0.345708	0.006152	-0.02494	-0.00162	0.010063	-0.01031	-0.02327
0.346541	0.007702	-0.02573	-0.0009	0.009987	-0.01027	-0.0234
0.347373	0.007534	-0.02656	-0.00081	0.009518	-0.01053	-0.02339
0.348205	0.005604	-0.02714	-0.00098	0.009262	-0.01132	-0.02363
0.349037	0.005407	-0.02739	-0.00157	0.00798	-0.01167	-0.02253
0.34987	0.004825	-0.02728	-0.00124	0.007061	-0.01172	-0.02174
0.350702	0.005445	-0.02784	-0.00045	0.007164	-0.01154	-0.0215
0.351534	0.005655	-0.02884	-0.00012	0.005948	-0.01176	-0.02228
0.352367	0.005079	-0.02954	-0.00037	0.005535	-0.01221	-0.02371
0.353199	0.004162	-0.03004	-0.00051	0.004516	-0.01223	-0.02462
0.354031	0.00387	-0.03011	-0.00108	0.004559	-0.01232	-0.02558
0.354864	0.003843	-0.02952	-0.00193	0.004024	-0.01207	-0.02686
0.355696	0.00342	-0.02877	-0.00274	0.003865	-0.0121	-0.02762
0.356528	0.002552	-0.02936	-0.00318	0.003047	-0.01243	-0.02818
0.357361	0.002762	-0.03053	-0.0033	0.002762	-0.01234	-0.02849
0.358193	0.002384	-0.03043	-0.0035	0.002652	-0.01275	-0.029
0.359025	0.001376	-0.03037	-0.00412	0.000983	-0.01331	-0.0296
0.359857	0.001267	-0.0311	-0.0048	-9.1e-05	-0.01368	-0.02962
0.36069	0.001916	-0.0323	-0.00508	-0.00071	-0.01429	-0.02933
0.361522	0.001847	-0.03367	-0.00523	-0.0015	-0.01479	-0.02873
0.362354	0.000632	-0.03469	-0.00621	-0.00167	-0.01549	-0.02844
0.363187	4e-05	-0.03511	-0.00721	-0.00291	-0.01672	-0.0285
0.364019	-0.00115	-0.03475	-0.00808	-0.00428	-0.01668	-0.02843
0.364851	-0.00192	-0.03473	-0.00886	-0.00479	-0.01669	-0.02969
0.365684	-0.00289	-0.03542	-0.00916	-0.00616	-0.01602	-0.03017
0.366516	-0.00296	-0.03573	-0.00913	-0.00654	-0.01617	-0.03035
0.367348	-0.00382	-0.03536	-0.00939	-0.0075	-0.01634	-0.03091
0.368181	-0.00442	-0.03486	-0.00988	-0.00905	-0.01818	-0.03094
0.369013	-0.00513	-0.03491	-0.00984	-0.01002	-0.01847	-0.03081
0.369845	-0.00466	-0.03533	-0.00982	-0.00968	-0.01835	-0.03148
0.370678	-0.00471	-0.03567	-0.00954	-0.00956	-0.0187	-0.03239
0.37151	-0.00511	-0.03638	-0.00968	-0.00976	-0.01957	-0.03321
0.372342	-0.00526	-0.03675	-0.00998	-0.01081	-0.01907	-0.03358
0.373174	-0.00612	-0.03693	-0.01024	-0.01127	-0.01916	-0.03365
0.374007	-0.00687	-0.03626	-0.0106	-0.01114	-0.01935	-0.03396
0.374839	-0.00734	-0.03533	-0.01143	-0.01148	-0.02028	-0.03418
0.375671	-0.00847	-0.0357	-0.01201	-0.01226	-0.02114	-0.03464
0.376504	-0.00912	-0.03604	-0.01255	-0.01279	-0.02153	-0.0347
0.377336	-0.00985	-0.0364	-0.01284	-0.01286	-0.02179	-0.03521
0.378168	-0.01058	-0.03689	-0.01254	-0.01313	-0.02191	-0.03594
0.379001	-0.012	-0.03673	-0.01285	-0.01337	-0.02302	-0.03529
0.379833	-0.01304	-0.03648	-0.01321	-0.01328	-0.0238	-0.0346
0.380665	-0.01436	-0.03635	-0.01364	-0.01311	-0.02443	-0.03383
0.381498	-0.01593	-0.03661	-0.01378	-0.01352	-0.02492	-0.03395
0.38233	-0.01729	-0.03713	-0.01415	-0.01413	-0.02528	-0.03419
0.383162	-0.01785	-0.03733	-0.01498	-0.01416	-0.02577	-0.03452
0.383995	-0.01784	-0.03808	-0.01461	-0.01478	-0.0259	-0.0351
0.384827	-0.01797	-0.0384	-0.01454	-0.01548	-0.02621	-0.03591
0.385659	-0.01922	-0.03803	-0.01515	-0.01548	-0.02614	-0.03649
0.386491	-0.01947	-0.03871	-0.01563	-0.01537	-0.02647	-0.03699
0.387324	-0.02013	-0.03917	-0.01625	-0.01564	-0.02721	-0.03733
0.388156	-0.02211	-0.03961	-0.01653	-0.01681	-0.02802	-0.03774
0.388988	-0.02267	-0.03984	-0.01693	-0.01755	-0.02851	-0.03828
0.389821	-0.02192	-0.03952	-0.01809	-0.01768	-0.02887	-0.03926
0.390653	-0.02202	-0.03982	-0.01883	-0.01766	-0.02893	-0.04077
0.391485	-0.02231	-0.04029	-0.0191	-0.01825	-0.0297	-0.04221
0.392318	-0.02357	-0.04015	-0.01979	-0.01883	-0.03095	-0.04347
0.39315	-0.02405	-0.03982	-0.02046	-0.01905	-0.03084	-0.04398
0.393982	-0.02515	-0.04025	-0.0208	-0.01956	-0.03105	-0.04455
0.394815	-0.02461	-0.04139	-0.02071	-0.01928	-0.03146	-0.04509
0.395647	-0.02501	-0.04219	-0.02066	-0.01958	-0.03253	-0.04466
0.396479	-0.02528	-0.04258	-0.02086	-0.02031	-0.03265	-0.04401
0.397311	-0.02547	-0.04303	-0.02103	-0.02086	-0.03288	-0.04359
0.398144	-0.02697	-0.04358	-0.02112	-0.02199	-0.03243	-0.04344
0.398976	-0.02772	-0.04398	-0.02181	-0.02306	-0.03239	-0.0434
0.399808	-0.02793	-0.04416	-0.02224	-0.02337	-0.03267	-0.04347
0.400641	-0.02817	-0.04401	-0.02222	-0.02321	-0.03295	-0.04283
0.401473	-0.02888	-0.04368	-0.02206	-0.02333	-0.03352	-0.0423
0.402305	-0.02968	-0.04305	-0.0215	-0.02381	-0.03389	-0.04277
0.403138	-0.03063	-0.04195	-0.02165	-0.02468	-0.03431	-0.0436
0.40397	-0.03051	-0.04098	-0.02202	-0.02522	-0.03435	-0.04427
0.404802	-0.0305	-0.04087	-0.02239	-0.02525	-0.03499	-0.04528
0.405634	-0.02919	-0.04181	-0.02285	-0.02548	-0.03565	-0.04593
0.406467	-0.02995	-0.04287	-0.02323	-0.02603	-0.03531	-0.04571
0.407299	-0.02923	-0.04288	-0.02382	-0.02685	-0.0359	-0.04601
0.408131	-0.03087	-0.04184	-0.02453	-0.0272	-0.03664	-0.04632
0.408964	-0.03123	-0.04132	-0.0249	-0.02714	-0.03615	-0.04599
0.409796	-0.03172	-0.04039	-0.02546	-0.02681	-0.03478	-0.04583
0.410628	-0.03171	-0.03994	-0.02639	-0.02718	-0.03512	-0.04674
0.411461	-0.0322	-0.03957	-0.02721	-0.02764	-0.0352	-0.04713
0.412293	-0.03289	-0.04021	-0.02812	-0.02826	-0.03532	-0.04692
0.413125	-0.03352	-0.04065	-0.02885	-0.02897	-0.03505	-0.04669
0.413958	-0.03433	-0.04066	-0.02908	-0.0294	-0.03533	-0.04708
0.41479	-0.03462	-0.04092	-0.02956	-0.02922	-0.03514	-0.04765
0.415622	-0.03445	-0.04181	-0.0298	-0.02965	-0.03489	-0.04787
0.416454	-0.03497	-0.0433	-0.03044	-0.03081	-0.03514	-0.04787
0.417287	-0.03516	-0.04428	-0.03166	-0.03039	-0.0353	-0.04784
0.418119	-0.03495	-0.04477	-0.03239	-0.0303	-0.0347	-0.04827
0.418951	-0.0346	-0.04538	-0.03274	-0.03051	-0.03428	-0.04839
0.419784	-0.03427	-0.04571	-0.0332	-0.0308	-0.03522	-0.04863
0.420616	-0.03419	-0.04573	-0.03382	-0.03142	-0.03527	-0.04981
0.421448	-0.03395	-0.04612	-0.03462	-0.03237	-0.03548	-0.05092
0.422281	-0.03419	-0.04686	-0.03599	-0.03304	-0.03623	-0.052
0.423113	-0.03394	-0.04682	-0.03643	-0.03367	-0.03608	-0.05238
0.423945	-0.03368	-0.04636	-0.03625	-0.03436	-0.03614	-0.0531
0.424778	-0.03388	-0.04641	-0.03613	-0.03549	-0.03583	-0.05457
0.42561	-0.03386	-0.04678	-0.03675	-0.03658	-0.03591	-0.05519
0.426442	-0.03368	-0.04699	-0.03822	-0.03675	-0.036	-0.05539
0.427275	-0.03335	-0.04821	-0.03906	-0.03687	-0.03693	-0.05551
0.428107	-0.03398	-0.04831	-0.03948	-0.03725	-0.03753	-0.0562
0.428939	-0.03436	-0.04788	-0.03976	-0.03785	-0.03804	-0.05678
0.429771	-0.03437	-0.04784	-0.04069	-0.03799	-0.0375	-0.05736
0.430604	-0.03436	-0.04813	-0.0414	-0.03826	-0.03803	-0.05791
0.431436	-0.03443	-0.04859	-0.0414	-0.03867	-0.0379	-0.05739
0.432268	-0.03504	-0.04865	-0.04183	-0.03858	-0.03827	-0.05698
0.433101	-0.03542	-0.0487	-0.04241	-0.03861	-0.0387	-0.05685
0.433933	-0.03463	-0.04918	-0.04302	-0.03882	-0.03705	-0.05623
0.434765	-0.03479	-0.04978	-0.04298	-0.03924	-0.03733	-0.05595
0.435598	-0.03458	-0.0501	-0.0434	-0.0396	-0.03773	-0.05579
0.43643	-0.03484	-0.04907	-0.04404	-0.04024	-0.03774	-0.05579
0.437262	-0.03586	-0.04791	-0.04525	-0.04063	-0.03746	-0.05593
0.438095	-0.0371	-0.04749	-0.04593	-0.04048	-0.0375	-0.05612
0.438927	-0.03714	-0.04751	-0.04651	-0.04036	-0.0371	-0.05683
0.439759	-0.03685	-0.04731	-0.04731	-0.03995	-0.03843	-0.05731
0.440592	-0.03662	-0.04633	-0.04735	-0.03976	-0.03986	-0.05686
0.441424	-0.03725	-0.04587	-0.04712	-0.03944	-0.04058	-0.0566
0.442256	-0.03766	-0.04668	-0.04849	-0.039	-0.0405	-0.05681
0.443088	-0.0378	-0.04759	-0.04877	-0.03876	-0.04058	-0.05768
0.443921	-0.0382	-0.04822	-0.04918	-0.03849	-0.0405	-0.05786
0.444753	-0.03812	-0.04901	-0.04917	-0.03776	-0.04082	-0.05782
0.445585	-0.03851	-0.05004	-0.04953	-0.03773	-0.04148	-0.05867
0.446418	-0.03921	-0.05127	-0.04961	-0.03819	-0.04107	-0.05878
0.44725	-0.04015	-0.05182	-0.05004	-0.03856	-0.04064	-0.05838
0.448082	-0.03904	-0.05167	-0.04998	-0.03893	-0.04164	-0.05835
0.448915	-0.03907	-0.05196	-0.05011	-0.03899	-0.04174	-0.05865
0.449747	-0.0385	-0.05336	-0.04971	-0.03912	-0.0413	-0.05945
0.450579	-0.03789	-0.05515	-0.04986	-0.03961	-0.04174	-0.06034
0.451412	-0.03765	-0.05661	-0.04957	-0.0401	-0.04212	-0.06123
0.452244	-0.03722	-0.05742	-0.04956	-0.04016	-0.04152	-0.06205
0.453076	-0.03746	-0.05829	-0.04951	-0.04073	-0.04218	-0.0627
0.453908	-0.03786	-0.05857	-0.04929	-0.04158	-0.04249	-0.06334
0.454741	-0.03727	-0.05876	-0.04909	-0.04198	-0.04221	-0.06389
0.455573	-0.03723	-0.05986	-0.04913	-0.04219	-0.0429	-0.06389
0.456405	-0.03685	-0.06044	-0.04881	-0.04301	-0.04332	-0.06354
0.457238	-0.03732	-0.06028	-0.04889	-0.04358	-0.04399	-0.06308
0.45807	-0.03698	-0.05999	-0.04917	-0.04328	-0.04373	-0.06304
0.458902	-0.03702	-0.05986	-0.04857	-0.0442	-0.04357	-0.06317
0.459735	-0.03737	-0.06009	-0.04804	-0.0454	-0.04416	-0.06306
0.460567	-0.03702	-0.06	-0.04808	-0.04662	-0.04504	-0.06332
0.461399	-0.03791	-0.05939	-0.04872	-0.04733	-0.04529	-0.06306
0.462231	-0.0379	-0.05918	-0.04872	-0.04738	-0.04451	-0.06288
0.463064	-0.0377	-0.05961	-0.0485	-0.04759	-0.04416	-0.06317
0.463896	-0.03764	-0.05954	-0.04794	-0.04814	-0.04387	-0.06297
0.464728	-0.03833	-0.06029	-0.04871	-0.04819	-0.04332	-0.06338
0.465561	-0.0385	-0.06107	-0.04959	-0.04818	-0.04338	-0.06368
0.466393	-0.03816	-0.06077	-0.05014	-0.04843	-0.04382	-0.0631
0.467225	-0.03923	-0.0606	-0.05046	-0.0486	-0.04412	-0.06307
0.468058	-0.0408	-0.0607	-0.05041	-0.04892	-0.04327	-0.06369
0.46889	-0.04107	-0.06019	-0.05121	-0.04973	-0.04316	-0.06459
0.469722	-0.0405	-0.06028	-0.05239	-0.05019	-0.04295	-0.06529
0.470555	-0.04087	-0.06107	-0.05249	-0.05023	-0.04256	-0.06618
0.471387	-0.04126	-0.06143	-0.05272	-0.05069	-0.04327	-0.06652
0.472219	-0.04219	-0.06181	-0.05372	-0.05091	-0.04347	-0.06557
0.473051	-0.04252	-0.06276	-0.05414	-0.05126	-0.04451	-0.06513
0.473884	-0.04263	-0.06361	-0.0542	-0.05185	-0.04503	-0.06526
0.474716	-0.04268	-0.06387	-0.05443	-0.05233	-0.04429	-0.0657
0.475548	-0.04406	-0.06462	-0.05402	-0.05282	-0.04554	-0.06611
0.476381	-0.04439	-0.06443	-0.05426	-0.05314	-0.04599	-0.06646
0.477213	-0.04447	-0.06439	-0.05374	-0.053	-0.04548	-0.0665
0.478045	-0.04512	-0.06422	-0.05362	-0.05314	-0.04544	-0.06613
0.478878	-0.04464	-0.06487	-0.05314	-0.05331	-0.04487	-0.06616
0.47971	-0.04445	-0.06504	-0.05278	-0.05303	-0.04519	-0.06666
0.480542	-0.04474	-0.06507	-0.05292	-0.05275	-0.04559	-0.0667
0.481375	-0.04503	-0.06481	-0.05296	-0.05302	-0.04508	-0.0672
0.482207	-0.04553	-0.06537	-0.05292	-0.0531	-0.04547	-0.06787
0.483039	-0.04576	-0.06618	-0.05356	-0.05373	-0.04564	-0.06835
0.483872	-0.04562	-0.06641	-0.05366	-0.05514	-0.04593	-0.06888
0.484704	-0.0464	-0.06652	-0.05453	-0.05602	-0.04587	-0.06849
0.485536	-0.0464	-0.06736	-0.0556	-0.05642	-0.04656	-0.06824
0.486368	-0.04674	-0.06784	-0.0556	-0.05662	-0.04615	-0.06802
0.487201	-0.04722	-0.06817	-0.05511	-0.05685	-0.04534	-0.06735
0.488033	-0.04786	-0.0681	-0.05453	-0.05682	-0.04611	-0.06742
0.488865	-0.04847	-0.06799	-0.05403	-0.05706	-0.04664	-0.06788
0.489698	-0.04954	-0.06767	-0.05453	-0.05755	-0.04596	-0.06822
0.49053	-0.05022	-0.06771	-0.05449	-0.05761	-0.04637	-0.06855
0.491362	-0.05032	-0.06762	-0.05468	-0.0576	-0.04701	-0.06852
0.492195	-0.0505	-0.06774	-0.05432	-0.058	-0.0467	-0.06837
0.493027	-0.05094	-0.06785	-0.05427	-0.0586	-0.0478	-0.06834
0.493859	-0.05192	-0.06797	-0.05425	-0.05937	-0.04845	-0.068
0.494692	-0.05149	-0.06769	-0.05394	-0.05974	-0.04772	-0.06763
0.495524	-0.05138	-0.0676	-0.05494	-0.05959	-0.04728	-0.06768
0.496356	-0.05211	-0.06797	-0.05496	-0.0595	-0.04698	-0.06795
0.497189	-0.05208	-0.06757	-0.05583	-0.05948	-0.04645	-0.06887
0.498021	-0.05204	-0.06757	-0.05674	-0.05961	-0.04656	-0.06949
0.498853	-0.05175	-0.06838	-0.05687	-0.06029	-0.04664	-0.06957
0.499685	-0.05215	-0.06882	-0.05667	-0.06106	-0.0465	-0.07006
0.500518	-0.05215	-0.06904	-0.05737	-0.06106	-0.04656	-0.07006
0.50135	-0.05191	-0.0689	-0.05809	-0.06076	-0.04554	-0.06984
0.502182	-0.05207	-0.06916	-0.05849	-0.06016	-0.04504	-0.06939
0.503015	-0.05155	-0.06966	-0.05735	-0.05989	-0.04401	-0.06988
0.503847	-0.0513	-0.07032	-0.0574	-0.0603	-0.04504	-0.07032
0.504679	-0.0517	-0.07063	-0.0577	-0.06057	-0.04457	-0.06981
0.505512	-0.05206	-0.07043	-0.05803	-0.06037	-0.04463	-0.06932
0.506344	-0.05191	-0.06997	-0.05801	-0.06004	-0.04503	-0.0688
0.507176	-0.05148	-0.06988	-0.05834	-0.05996	-0.04536	-0.06847
0.508009	-0.05079	-0.0707	-0.05859	-0.0596	-0.04511	-0.06821
0.508841	-0.05057	-0.07108	-0.05851	-0.05968	-0.04594	-0.06829
0.509673	-0.04963	-0.07131	-0.0582	-0.06006	-0.04654	-0.0681
0.510505	-0.04907	-0.07153	-0.05802	-0.05954	-0.04621	-0.06779
0.511338	-0.04984	-0.0716	-0.05736	-0.05939	-0.04565	-0.06767
0.51217	-0.04965	-0.07136	-0.05755	-0.05977	-0.04528	-0.06707
0.513002	-0.04917	-0.07223	-0.05784	-0.06004	-0.04478	-0.06638
0.513835	-0.04887	-0.07248	-0.05707	-0.06016	-0.04491	-0.06665
0.514667	-0.04941	-0.07219	-0.05652	-0.06008	-0.044	-0.06689
0.515499	-0.04891	-0.07221	-0.05618	-0.0604	-0.04359	-0.06693
0.516332	-0.04861	-0.07287	-0.0564	-0.06079	-0.04318	-0.06732
0.517164	-0.04804	-0.07251	-0.05675	-0.0605	-0.04199	-0.06741
0.517996	-0.04828	-0.07294	-0.05711	-0.06046	-0.04227	-0.0675
0.518829	-0.04756	-0.07272	-0.05744	-0.06136	-0.0425	-0.06787
0.519661	-0.04739	-0.07327	-0.0578	-0.0616	-0.04271	-0.06875
0.520493	-0.04771	-0.07319	-0.0579	-0.06152	-0.04296	-0.06934
0.521325	-0.04717	-0.07335	-0.05791	-0.06252	-0.04416	-0.06929
0.522158	-0.04739	-0.07408	-0.0574	-0.06364	-0.04472	-0.06925
0.52299	-0.04755	-0.07438	-0.05711	-0.06456	-0.0451	-0.06915
0.523822	-0.04724	-0.07457	-0.057	-0.06455	-0.04424	-0.06968
0.524655	-0.04745	-0.07448	-0.05747	-0.06447	-0.04441	-0.07021
0.525487	-0.04725	-0.07447	-0.05719	-0.06466	-0.04449	-0.06973
0.526319	-0.04658	-0.07482	-0.0568	-0.06509	-0.04465	-0.0698
0.527152	-0.04656	-0.07487	-0.05679	-0.06598	-0.04411	-0.07032
0.527984	-0.0469	-0.07401	-0.05696	-0.06686	-0.04385	-0.07066
0.528816	-0.04674	-0.07353	-0.0567	-0.06724	-0.04414	-0.07076
0.529648	-0.04668	-0.07263	-0.05739	-0.06759	-0.04326	-0.07094
0.530481	-0.04679	-0.07244	-0.05725	-0.06756	-0.04303	-0.07143
0.531313	-0.04662	-0.07264	-0.05676	-0.06745	-0.04344	-0.07135
0.532145	-0.04631	-0.07342	-0.05642	-0.06762	-0.04312	-0.07068
0.532978	-0.0465	-0.07297	-0.05666	-0.0675	-0.043	-0.07036
0.53381	-0.04684	-0.07193	-0.05743	-0.06829	-0.04303	-0.07021
0.534642	-0.04657	-0.07198	-0.05858	-0.06873	-0.04235	-0.0703
0.535475	-0.0462	-0.07172	-0.05963	-0.06951	-0.04194	-0.07049
0.536307	-0.04609	-0.07189	-0.06	-0.06943	-0.04208	-0.07022
0.537139	-0.04573	-0.07259	-0.05924	-0.06918	-0.04245	-0.07002
0.537972	-0.04548	-0.07264	-0.06023	-0.06868	-0.04297	-0.06994
0.538804	-0.04607	-0.07216	-0.05944	-0.06855	-0.04298	-0.07
0.539636	-0.04662	-0.07265	-0.05943	-0.06832	-0.04301	-0.07039
0.540469	-0.04681	-0.07222	-0.05961	-0.0673	-0.04251	-0.07062
0.541301	-0.04704	-0.07196	-0.06007	-0.06642	-0.0432	-0.0707
0.542133	-0.04736	-0.07176	-0.05994	-0.06695	-0.04418	-0.07093
0.542965	-0.04797	-0.07166	-0.06076	-0.06747	-0.04418	-0.07181
0.543798	-0.04901	-0.07137	-0.06103	-0.0681	-0.04485	-0.07203
0.54463	-0.0498	-0.07187	-0.06226	-0.06846	-0.04616	-0.07138
0.545462	-0.04963	-0.07278	-0.06198	-0.06857	-0.04555	-0.07081
0.546295	-0.04913	-0.07304	-0.06182	-0.06821	-0.04526	-0.0705
0.547127	-0.04887	-0.07406	-0.0621	-0.06826	-0.04577	-0.07108
0.547959	-0.0483	-0.07476	-0.06242	-0.06856	-0.04596	-0.07147
0.548792	-0.04849	-0.07512	-0.06223	-0.06841	-0.04664	-0.07151
0.549624	-0.04902	-0.07533	-0.06282	-0.06801	-0.04682	-0.07219
0.550456	-0.04905	-0.07514	-0.06381	-0.06801	-0.04682	-0.07241
0.551289	-0.04957	-0.07535	-0.06421	-0.06789	-0.04739	-0.07233
0.552121	-0.04965	-0.07591	-0.06331	-0.06824	-0.04734	-0.07191
0.552953	-0.04945	-0.07601	-0.06312	-0.06827	-0.04834	-0.07114
0.553786	-0.04933	-0.07623	-0.0632	-0.06773	-0.0491	-0.07116
0.554618	-0.04949	-0.07622	-0.0638	-0.06718	-0.04949	-0.07173
0.55545	-0.0496	-0.07612	-0.06299	-0.06734	-0.04938	-0.07185
0.556282	-0.0493	-0.07569	-0.06279	-0.06798	-0.04973	-0.0726
0.557115	-0.04981	-0.07506	-0.06368	-0.06807	-0.05004	-0.07328
0.557947	-0.05071	-0.07543	-0.06396	-0.06787	-0.05099	-0.07316
0.558779	-0.05086	-0.07514	-0.06405	-0.06819	-0.05186	-0.07408
0.559612	-0.0511	-0.07499	-0.06379	-0.06845	-0.05193	-0.07521
0.560444	-0.05187	-0.07562	-0.06447	-0.06818	-0.05161	-0.07446
0.561276	-0.05247	-0.0755	-0.06413	-0.06838	-0.05199	-0.07339
0.562109	-0.05304	-0.07561	-0.06427	-0.06928	-0.05173	-0.07289
0.562941	-0.05331	-0.0759	-0.0646	-0.06948	-0.04967	-0.07321
0.563773	-0.05375	-0.07619	-0.06581	-0.06904	-0.04999	-0.07297
0.564606	-0.0531	-0.07656	-0.0656	-0.0682	-0.04977	-0.07354
0.565438	-0.05296	-0.07647	-0.06544	-0.06818	-0.05064	-0.07405
0.56627	-0.05309	-0.07609	-0.06395	-0.06849	-0.04917	-0.07398
0.567102	-0.0541	-0.07538	-0.06375	-0.06848	-0.04959	-0.07443
0.567935	-0.05482	-0.07509	-0.0629	-0.06841	-0.04979	-0.07525
0.568767	-0.05557	-0.07414	-0.06235	-0.06817	-0.04995	-0.07601
0.569599	-0.05564	-0.07478	-0.06286	-0.06826	-0.05076	-0.0766
0.570432	-0.05616	-0.07476	-0.06385	-0.06849	-0.05087	-0.07716
0.571264	-0.05565	-0.07585	-0.06406	-0.0688	-0.05212	-0.07734
0.572096	-0.05537	-0.07576	-0.06509	-0.06904	-0.05267	-0.07723
0.572929	-0.0562	-0.07536	-0.06557	-0.06898	-0.05316	-0.0774
0.573761	-0.05673	-0.07432	-0.06593	-0.06963	-0.0539	-0.07802
0.574593	-0.05737	-0.07498	-0.06579	-0.07016	-0.05388	-0.07818
0.575426	-0.0576	-0.07596	-0.06483	-0.07009	-0.0544	-0.07878
0.576258	-0.05826	-0.0756	-0.06415	-0.0691	-0.05538	-0.0793
0.57709	-0.0587	-0.07519	-0.06424	-0.06875	-0.05616	-0.07905
0.577922	-0.05962	-0.07548	-0.06482	-0.06924	-0.05663	-0.07836
0.578755	-0.06063	-0.07491	-0.06497	-0.06958	-0.05618	-0.07818
0.579587	-0.06076	-0.07473	-0.0648	-0.07002	-0.05655	-0.07799
0.580419	-0.05997	-0.07542	-0.06556	-0.07009	-0.05829	-0.07743
0.581252	-0.05958	-0.07497	-0.06547	-0.06988	-0.05922	-0.077
0.582084	-0.05962	-0.07547	-0.06553	-0.07049	-0.06008	-0.077
0.582916	-0.06003	-0.07644	-0.06577	-0.07115	-0.0604	-0.07735
0.583749	-0.06037	-0.07714	-0.06535	-0.0715	-0.06033	-0.0775
0.584581	-0.06054	-0.0776	-0.06488	-0.07158	-0.06097	-0.07728
0.585413	-0.06038	-0.07798	-0.06461	-0.07128	-0.06105	-0.07698
0.586246	-0.06012	-0.07736	-0.06441	-0.07146	-0.06049	-0.07749
0.587078	-0.06118	-0.07588	-0.06408	-0.07124	-0.06062	-0.07832
0.58791	-0.06243	-0.07659	-0.06382	-0.07118	-0.06106	-0.07859
0.588742	-0.06324	-0.07689	-0.06417	-0.07062	-0.06052	-0.07885
0.589575	-0.06416	-0.07635	-0.06358	-0.07007	-0.06095	-0.07892
0.590407	-0.06438	-0.07625	-0.06382	-0.07061	-0.06082	-0.07896
0.591239	-0.065	-0.07577	-0.06312	-0.07175	-0.06103	-0.07872
0.592072	-0.06564	-0.0759	-0.06206	-0.0715	-0.06048	-0.07899
0.592904	-0.06558	-0.07603	-0.062	-0.07172	-0.06024	-0.07975
0.593736	-0.06639	-0.07615	-0.06251	-0.07228	-0.06062	-0.08011
0.594569	-0.06685	-0.07662	-0.06304	-0.07273	-0.06049	-0.08093
0.595401	-0.06728	-0.07645	-0.06344	-0.07254	-0.06019	-0.08165
0.596233	-0.06808	-0.07572	-0.06272	-0.07259	-0.06019	-0.08193
0.597066	-0.06804	-0.07574	-0.06322	-0.07276	-0.05963	-0.08218
0.597898	-0.06818	-0.07582	-0.06409	-0.07252	-0.05974	-0.08197
0.59873	-0.0679	-0.07601	-0.0644	-0.07262	-0.05927	-0.08218
0.599562	-0.06766	-0.07534	-0.06406	-0.07279	-0.05959	-0.08256
0.600395	-0.06833	-0.07513	-0.06396	-0.0733	-0.06	-0.08189
0.601227	-0.06805	-0.07546	-0.06468	-0.07397	-0.06	-0.08072
0.602059	-0.06708	-0.07503	-0.06469	-0.07408	-0.06081	-0.08165
0.602892	-0.06667	-0.0755	-0.06474	-0.07368	-0.06061	-0.08237
0.603724	-0.06656	-0.07624	-0.06539	-0.07306	-0.06163	-0.08232
0.604556	-0.06661	-0.0762	-0.06533	-0.07283	-0.06336	-0.08233
0.605389	-0.06677	-0.07533	-0.06417	-0.07304	-0.06358	-0.08306
0.606221	-0.06801	-0.07551	-0.06554	-0.073	-0.0636	-0.08267
0.607053	-0.0688	-0.07507	-0.06657	-0.07409	-0.06343	-0.08178
0.607886	-0.06889	-0.07507	-0.06693	-0.07478	-0.06382	-0.0819
0.608718	-0.06836	-0.07508	-0.06728	-0.07496	-0.06389	-0.0815
0.60955	-0.06715	-0.07396	-0.0686	-0.07504	-0.06435	-0.08077
0.610382	-0.06621	-0.07408	-0.06865	-0.07512	-0.06431	-0.08156
0.611215	-0.0658	-0.07505	-0.06878	-0.07458	-0.0639	-0.08188
0.612047	-0.0654	-0.07558	-0.06859	-0.07466	-0.06362	-0.08152
0.612879	-0.0655	-0.07531	-0.06874	-0.0744	-0.06351	-0.08147
0.613712	-0.06578	-0.07581	-0.06864	-0.07437	-0.06373	-0.08195
0.614544	-0.06542	-0.07648	-0.0694	-0.07486	-0.06329	-0.08177
0.615376	-0.06527	-0.07692	-0.0695	-0.0748	-0.06305	-0.08162
0.616209	-0.06493	-0.07681	-0.06941	-0.07482	-0.06363	-0.08232
0.617041	-0.06475	-0.0766	-0.06975	-0.07496	-0.06342	-0.08189
0.617873	-0.06431	-0.07727	-0.07002	-0.0754	-0.06287	-0.08096
0.618706	-0.06398	-0.07737	-0.06951	-0.0757	-0.06208	-0.08122
0.619538	-0.06434	-0.077	-0.06895	-0.07537	-0.06238	-0.08239
0.62037	-0.06422	-0.07714	-0.06904	-0.07545	-0.06301	-0.08369
0.621203	-0.06404	-0.07735	-0.06926	-0.07511	-0.06269	-0.08385
0.622035	-0.064	-0.07708	-0.06945	-0.0752	-0.0616	-0.08429
0.622867	-0.06407	-0.07649	-0.06892	-0.07575	-0.06143	-0.08497
0.623699	-0.06485	-0.07639	-0.06928	-0.07618	-0.06143	-0.08582
0.624532	-0.06464	-0.07595	-0.06882	-0.0766	-0.06162	-0.086
0.625364	-0.0638	-0.07533	-0.06911	-0.07606	-0.06083	-0.08612
0.626196	-0.06305	-0.07515	-0.06906	-0.07593	-0.06102	-0.08623
0.627029	-0.06264	-0.07466	-0.06896	-0.07625	-0.06102	-0.08647
0.627861	-0.06232	-0.07471	-0.06901	-0.07653	-0.06108	-0.08699
0.628693	-0.06147	-0.07617	-0.07039	-0.07687	-0.06162	-0.08738
0.629526	-0.06118	-0.07582	-0.07018	-0.07707	-0.06243	-0.08798
0.630358	-0.06035	-0.07511	-0.06997	-0.07758	-0.0624	-0.08752
0.63119	-0.05999	-0.07554	-0.0704	-0.0782	-0.06141	-0.08752
0.632023	-0.06034	-0.07575	-0.07043	-0.07836	-0.06106	-0.08801
0.632855	-0.06003	-0.07583	-0.07052	-0.0783	-0.06068	-0.0886
0.633687	-0.06028	-0.07602	-0.07088	-0.07849	-0.0605	-0.08926
0.63452	-0.0605	-0.07613	-0.07127	-0.07836	-0.06038	-0.08965
0.635352	-0.06034	-0.07593	-0.07188	-0.07832	-0.06042	-0.09012
0.636184	-0.06035	-0.0755	-0.07174	-0.07847	-0.06089	-0.09026
0.637016	-0.06002	-0.07656	-0.071	-0.07932	-0.06153	-0.08981
0.637849	-0.05956	-0.07755	-0.07127	-0.08026	-0.06158	-0.0896
0.638681	-0.06018	-0.07758	-0.07201	-0.0805	-0.06162	-0.08925
0.639513	-0.06056	-0.07799	-0.07188	-0.08102	-0.06094	-0.0893
0.640346	-0.06048	-0.07844	-0.07087	-0.08147	-0.06115	-0.08976
0.641178	-0.06053	-0.07812	-0.07067	-0.08215	-0.06144	-0.08949
0.64201	-0.05973	-0.07822	-0.07122	-0.08255	-0.06155	-0.08942
0.642843	-0.05966	-0.07875	-0.07079	-0.08197	-0.06175	-0.08902
0.643675	-0.06082	-0.07874	-0.07093	-0.08185	-0.06116	-0.0882
0.644507	-0.06186	-0.07847	-0.07096	-0.08157	-0.06069	-0.08862
0.645339	-0.06203	-0.07731	-0.07005	-0.08158	-0.06005	-0.08895
0.646172	-0.06216	-0.07778	-0.07046	-0.08177	-0.05969	-0.08851
0.647004	-0.06231	-0.07846	-0.07127	-0.08198	-0.05968	-0.08821
0.647836	-0.06218	-0.07844	-0.06974	-0.0829	-0.05979	-0.08862
0.648669	-0.06194	-0.07914	-0.06872	-0.08237	-0.06029	-0.08848
0.649501	-0.0618	-0.07949	-0.06924	-0.08131	-0.06085	-0.08805
0.650333	-0.06147	-0.08022	-0.0698	-0.0805	-0.0611	-0.08859
0.651166	-0.06238	-0.08135	-0.07058	-0.08	-0.06052	-0.08899
0.651998	-0.06293	-0.08122	-0.07172	-0.07904	-0.06104	-0.08793
0.65283	-0.06254	-0.08079	-0.07162	-0.07926	-0.06142	-0.08773
0.653663	-0.06264	-0.08052	-0.07058	-0.07861	-0.06159	-0.08896
0.654495	-0.06284	-0.08039	-0.06986	-0.07876	-0.06126	-0.08956
0.655327	-0.06289	-0.07944	-0.06915	-0.07923	-0.06095	-0.08926
0.656159	-0.0633	-0.0788	-0.0678	-0.07862	-0.06134	-0.09057
0.656992	-0.0634	-0.07892	-0.06681	-0.07911	-0.06145	-0.09044
0.657824	-0.06367	-0.07925	-0.06718	-0.07899	-0.06029	-0.08953
0.658656	-0.064	-0.07961	-0.06684	-0.07789	-0.05914	-0.0888
0.659489	-0.06436	-0.07942	-0.06581	-0.07715	-0.05854	-0.08869
0.660321	-0.06473	-0.08023	-0.06481	-0.07687	-0.05875	-0.08791
0.661153	-0.06426	-0.08066	-0.06448	-0.07698	-0.05868	-0.08693
0.661986	-0.06386	-0.08082	-0.06432	-0.07744	-0.05938	-0.08611
0.662818	-0.06399	-0.08013	-0.06389	-0.07765	-0.06027	-0.08544
0.66365	-0.06445	-0.08047	-0.06278	-0.07807	-0.06058	-0.08502
0.664483	-0.06489	-0.08112	-0.06306	-0.07812	-0.06053	-0.08423
0.665315	-0.06444	-0.08107	-0.0614	-0.07747	-0.06055	-0.08404
0.666147	-0.0646	-0.08116	-0.0608	-0.07732	-0.06003	-0.08304
0.666979	-0.06569	-0.08112	-0.06149	-0.07793	-0.06076	-0.08369
0.667812	-0.06644	-0.08176	-0.06057	-0.07835	-0.06153	-0.08456
0.668644	-0.06681	-0.08254	-0.06019	-0.07845	-0.06223	-0.08472
0.669476	-0.06712	-0.08291	-0.06036	-0.07795	-0.06237	-0.08453
0.670309	-0.06729	-0.08215	-0.05945	-0.07736	-0.06234	-0.08348
0.671141	-0.06716	-0.08187	-0.05883	-0.07781	-0.06255	-0.08229
0.671973	-0.06744	-0.0824	-0.05912	-0.07826	-0.0634	-0.0822
0.672806	-0.06822	-0.08303	-0.05841	-0.07897	-0.06475	-0.08257
0.673638	-0.0686	-0.08315	-0.05709	-0.0788	-0.06469	-0.08239
0.67447	-0.06922	-0.08316	-0.05648	-0.07884	-0.06502	-0.08241
0.675303	-0.06954	-0.08327	-0.05631	-0.07855	-0.06591	-0.08139
0.676135	-0.06967	-0.08322	-0.05534	-0.07836	-0.06678	-0.08049
0.676967	-0.06952	-0.08272	-0.05443	-0.07846	-0.06625	-0.08103
0.6778	-0.06917	-0.08325	-0.05439	-0.0779	-0.06539	-0.08153
0.678632	-0.06927	-0.08306	-0.055	-0.07785	-0.06543	-0.08132
0.679464	-0.069	-0.08299	-0.05448	-0.07753	-0.06561	-0.08107
0.680296	-0.06884	-0.08243	-0.05414	-0.07694	-0.06606	-0.08149
0.681129	-0.06887	-0.08239	-0.05345	-0.07713	-0.06704	-0.08215
0.681961	-0.06881	-0.08264	-0.05423	-0.07744	-0.06792	-0.08098
0.682793	-0.06876	-0.08275	-0.05432	-0.07785	-0.06821	-0.08157
0.683626	-0.06884	-0.08329	-0.05297	-0.07786	-0.06821	-0.08192
0.684458	-0.06899	-0.08381	-0.05245	-0.07751	-0.06822	-0.08202
0.68529	-0.06821	-0.0847	-0.05178	-0.0778	-0.06853	-0.0826
0.686123	-0.06758	-0.08456	-0.05245	-0.07893	-0.06921	-0.08237
0.686955	-0.06764	-0.0851	-0.05273	-0.07961	-0.06987	-0.08173
0.687787	-0.06747	-0.0842	-0.05167	-0.08057	-0.06999	-0.08188
0.68862	-0.06709	-0.08477	-0.05178	-0.08044	-0.07026	-0.08265
0.689452	-0.06686	-0.0845	-0.0523	-0.08048	-0.07071	-0.08275
0.690284	-0.06673	-0.08404	-0.05274	-0.08132	-0.07007	-0.08321
0.691117	-0.06695	-0.08408	-0.05256	-0.08165	-0.06936	-0.0835
0.691949	-0.06736	-0.08371	-0.05215	-0.08215	-0.06929	-0.08385
0.692781	-0.06719	-0.08275	-0.05178	-0.08257	-0.06901	-0.08354
0.693613	-0.06755	-0.08348	-0.05126	-0.08454	-0.06832	-0.08302
0.694446	-0.06888	-0.08304	-0.05155	-0.08497	-0.0681	-0.08228
0.695278	-0.06905	-0.08275	-0.05229	-0.08608	-0.06858	-0.08197
0.69611	-0.06831	-0.08315	-0.05335	-0.0869	-0.06912	-0.08175
0.696943	-0.06725	-0.08353	-0.05473	-0.08692	-0.06931	-0.0811
0.697775	-0.0664	-0.08563	-0.05546	-0.08753	-0.06981	-0.07979
0.698607	-0.06643	-0.08546	-0.05673	-0.08759	-0.07051	-0.08044
0.69944	-0.06608	-0.08501	-0.05661	-0.0871	-0.07207	-0.08108
0.700272	-0.06545	-0.08504	-0.05688	-0.08816	-0.07351	-0.08226
0.701104	-0.06517	-0.0848	-0.05789	-0.08881	-0.07355	-0.08265
0.701936	-0.06455	-0.08507	-0.05893	-0.08898	-0.07415	-0.08301
0.702769	-0.06382	-0.08586	-0.05898	-0.08924	-0.07473	-0.08407
0.703601	-0.06437	-0.08494	-0.05895	-0.08916	-0.07473	-0.0845
0.704433	-0.064	-0.08603	-0.05944	-0.08993	-0.07461	-0.08455
0.705266	-0.06368	-0.08621	-0.06005	-0.09029	-0.07471	-0.08482
0.706098	-0.0629	-0.08765	-0.06034	-0.0901	-0.0753	-0.08537
0.70693	-0.06253	-0.08724	-0.06135	-0.09085	-0.07562	-0.08535
0.707763	-0.06161	-0.08779	-0.06236	-0.09066	-0.07586	-0.08663
0.708595	-0.06083	-0.08814	-0.06264	-0.0903	-0.07573	-0.08652
0.709427	-0.06024	-0.08773	-0.06348	-0.09048	-0.07534	-0.08533
0.71026	-0.0601	-0.08758	-0.06406	-0.09014	-0.07483	-0.08481
0.711092	-0.0601	-0.08728	-0.06488	-0.09059	-0.07423	-0.08559
0.711924	-0.0607	-0.08761	-0.06505	-0.09131	-0.07354	-0.08641
0.712756	-0.06119	-0.08666	-0.06568	-0.09123	-0.07307	-0.08801
0.713589	-0.06089	-0.08565	-0.06606	-0.09112	-0.07286	-0.08856
0.714421	-0.06031	-0.08521	-0.06661	-0.09067	-0.07279	-0.08855
0.715253	-0.06026	-0.08559	-0.06774	-0.09086	-0.07307	-0.08759
0.716086	-0.05934	-0.0861	-0.06856	-0.09152	-0.07328	-0.08699
0.716918	-0.05791	-0.08599	-0.06836	-0.09156	-0.07286	-0.08757
0.71775	-0.05732	-0.08522	-0.06903	-0.09236	-0.07198	-0.08882
0.718583	-0.05735	-0.08505	-0.07039	-0.0928	-0.07164	-0.08773
0.719415	-0.05715	-0.08465	-0.07163	-0.0936	-0.07244	-0.08694
0.720247	-0.05691	-0.0843	-0.07169	-0.09311	-0.07247	-0.08673
0.72108	-0.0568	-0.08431	-0.07223	-0.09305	-0.07271	-0.08658
0.721912	-0.05671	-0.08422	-0.0725	-0.09356	-0.07314	-0.08574
0.722744	-0.05666	-0.08393	-0.07422	-0.09349	-0.07294	-0.0846
0.723576	-0.05707	-0.08377	-0.07457	-0.09285	-0.07259	-0.08499
0.724409	-0.05742	-0.08409	-0.07563	-0.09206	-0.07244	-0.08472
0.725241	-0.05762	-0.08415	-0.07694	-0.09125	-0.07231	-0.084
0.726073	-0.05758	-0.08408	-0.07762	-0.09207	-0.07274	-0.0835
0.726906	-0.05797	-0.08351	-0.07776	-0.09211	-0.07351	-0.08377
0.727738	-0.05846	-0.08406	-0.07808	-0.09041	-0.07395	-0.08372
0.72857	-0.05819	-0.08355	-0.07799	-0.09057	-0.07439	-0.08553
0.729403	-0.05777	-0.08378	-0.07867	-0.08991	-0.07465	-0.08611
0.730235	-0.05756	-0.08333	-0.07819	-0.08963	-0.07436	-0.08524
0.731067	-0.05745	-0.08424	-0.07846	-0.08886	-0.07443	-0.08533
0.7319	-0.05707	-0.08464	-0.07897	-0.08872	-0.07487	-0.08608
0.732732	-0.05626	-0.08477	-0.07894	-0.08934	-0.07554	-0.08638
0.733564	-0.05579	-0.08506	-0.07878	-0.08925	-0.07581	-0.08679
0.734397	-0.0556	-0.08612	-0.07793	-0.08881	-0.07603	-0.08671
0.735229	-0.05466	-0.08711	-0.07779	-0.08831	-0.07679	-0.08785
0.736061	-0.05341	-0.08759	-0.07736	-0.08809	-0.07689	-0.08884
0.736893	-0.05304	-0.08815	-0.07756	-0.08783	-0.07659	-0.08864
0.737726	-0.05384	-0.08798	-0.07758	-0.08742	-0.07658	-0.08902
0.738558	-0.05466	-0.08822	-0.07763	-0.08744	-0.07692	-0.08903
0.73939	-0.05493	-0.08764	-0.07758	-0.08726	-0.07707	-0.0903
0.740223	-0.05518	-0.08819	-0.07817	-0.08706	-0.07675	-0.09004
0.741055	-0.05576	-0.08748	-0.07903	-0.08827	-0.07633	-0.08975
0.741887	-0.05628	-0.08728	-0.07972	-0.08763	-0.07647	-0.08937
0.74272	-0.056	-0.08706	-0.08046	-0.08749	-0.07767	-0.08928
0.743552	-0.0565	-0.0863	-0.08061	-0.08688	-0.07848	-0.09009
0.744384	-0.05691	-0.08599	-0.08088	-0.08733	-0.07833	-0.09036
0.745217	-0.05603	-0.0864	-0.08138	-0.0877	-0.07862	-0.08997
0.746049	-0.05625	-0.08593	-0.08161	-0.08756	-0.07856	-0.09096
0.746881	-0.05648	-0.08536	-0.08151	-0.08703	-0.07856	-0.09113
0.747714	-0.05682	-0.08334	-0.08159	-0.08659	-0.0785	-0.09034
0.748546	-0.05731	-0.08301	-0.08209	-0.08788	-0.0782	-0.0903
0.749378	-0.05835	-0.08265	-0.08177	-0.08809	-0.07841	-0.09018
0.75021	-0.05911	-0.08297	-0.0815	-0.08791	-0.07873	-0.09032
0.751043	-0.05951	-0.08231	-0.08127	-0.08787	-0.07842	-0.09141
0.751875	-0.05982	-0.08216	-0.08104	-0.08842	-0.07813	-0.09141
0.752707	-0.06067	-0.08215	-0.08081	-0.08846	-0.07818	-0.09092
0.75354	-0.06061	-0.08201	-0.08081	-0.08873	-0.07906	-0.08998
0.754372	-0.06	-0.08292	-0.08103	-0.0893	-0.07995	-0.08967
0.755204	-0.05949	-0.08404	-0.08064	-0.08957	-0.08037	-0.08911
0.756037	-0.05927	-0.0835	-0.0796	-0.09006	-0.08092	-0.08931
0.756869	-0.05895	-0.08274	-0.07922	-0.0905	-0.08078	-0.09002
0.757701	-0.05966	-0.08182	-0.0794	-0.08921	-0.08087	-0.09022
0.758534	-0.06011	-0.08153	-0.07929	-0.08946	-0.08101	-0.08992
0.759366	-0.05995	-0.08208	-0.07913	-0.0905	-0.08161	-0.08927
0.760198	-0.05934	-0.08317	-0.07799	-0.08961	-0.08236	-0.08949
0.76103	-0.0605	-0.08309	-0.07648	-0.09003	-0.08242	-0.08945
0.761863	-0.06151	-0.08251	-0.07601	-0.09058	-0.08237	-0.09051
0.762695	-0.06198	-0.08243	-0.07551	-0.09107	-0.08264	-0.09167
0.763527	-0.06187	-0.08253	-0.07558	-0.09135	-0.08273	-0.09295
0.76436	-0.06199	-0.08311	-0.07502	-0.09124	-0.08296	-0.09379
0.765192	-0.06192	-0.08367	-0.07441	-0.09158	-0.08309	-0.09367
0.766024	-0.06175	-0.08394	-0.07304	-0.09174	-0.08326	-0.09392
0.766857	-0.06148	-0.08339	-0.07237	-0.09177	-0.0836	-0.09521
0.767689	-0.06189	-0.08191	-0.07244	-0.09115	-0.08407	-0.09601
0.768521	-0.06235	-0.08175	-0.07277	-0.09043	-0.08382	-0.09654
0.769353	-0.06213	-0.08152	-0.07212	-0.09175	-0.08362	-0.09624
0.770186	-0.06262	-0.08196	-0.07163	-0.09171	-0.08337	-0.09536
0.771018	-0.06367	-0.0827	-0.07081	-0.09177	-0.08283	-0.09563
0.77185	-0.0642	-0.08161	-0.07093	-0.09217	-0.08302	-0.0955
0.772683	-0.06438	-0.07989	-0.07076	-0.0924	-0.08303	-0.09578
0.773515	-0.06503	-0.07981	-0.07019	-0.09141	-0.08313	-0.09468
0.774347	-0.06557	-0.07956	-0.07038	-0.09185	-0.08314	-0.09501
0.77518	-0.06591	-0.07884	-0.07075	-0.0919	-0.08263	-0.09409
0.776012	-0.06638	-0.07852	-0.07036	-0.09282	-0.08246	-0.094
0.776844	-0.06686	-0.07727	-0.06959	-0.09291	-0.08251	-0.09365
0.777677	-0.06772	-0.07665	-0.06844	-0.09341	-0.08274	-0.09312
0.778509	-0.06857	-0.07652	-0.06772	-0.09358	-0.08302	-0.0924
0.779341	-0.06945	-0.07645	-0.06745	-0.09355	-0.08335	-0.09205
0.780173	-0.07043	-0.07655	-0.06601	-0.09292	-0.08341	-0.09135
0.781006	-0.07095	-0.07613	-0.06556	-0.09172	-0.08306	-0.09028
0.781838	-0.07094	-0.07589	-0.06459	-0.09143	-0.08274	-0.09006
0.78267	-0.07079	-0.07674	-0.06357	-0.09003	-0.08213	-0.09046
0.783503	-0.07128	-0.07671	-0.0629	-0.08937	-0.08108	-0.08993
0.784335	-0.07218	-0.07652	-0.06214	-0.08958	-0.08018	-0.09046
0.785167	-0.07248	-0.07691	-0.06216	-0.09056	-0.07912	-0.09021
0.786	-0.07331	-0.07656	-0.06192	-0.09007	-0.07809	-0.09017
0.786832	-0.07397	-0.07679	-0.06089	-0.08981	-0.07761	-0.09022
0.787664	-0.07442	-0.07733	-0.06049	-0.09004	-0.07769	-0.08916
0.788497	-0.07467	-0.07806	-0.06031	-0.09097	-0.07803	-0.08931
0.789329	-0.07508	-0.07808	-0.05977	-0.09117	-0.07801	-0.09024
0.790161	-0.07578	-0.07861	-0.05907	-0.09009	-0.07872	-0.08921
0.790994	-0.07601	-0.07895	-0.05902	-0.08956	-0.07923	-0.08964
0.791826	-0.07591	-0.0788	-0.05812	-0.09005	-0.07907	-0.08976
0.792658	-0.07609	-0.07882	-0.05757	-0.08996	-0.07858	-0.0891
0.79349	-0.07609	-0.07875	-0.05728	-0.09001	-0.07898	-0.08934
0.794323	-0.07568	-0.07868	-0.05694	-0.0902	-0.07954	-0.08902
0.795155	-0.0755	-0.07813	-0.05713	-0.08952	-0.07995	-0.08887
0.795987	-0.07586	-0.07718	-0.05685	-0.08824	-0.07922	-0.08923
0.79682	-0.07704	-0.07654	-0.05639	-0.08814	-0.07896	-0.08966
0.797652	-0.07718	-0.07594	-0.05703	-0.08768	-0.07818	-0.08954
0.798484	-0.07752	-0.07594	-0.05731	-0.08782	-0.07828	-0.0892
0.799317	-0.07725	-0.07684	-0.05705	-0.08865	-0.07857	-0.08818
0.800149	-0.07764	-0.07751	-0.05744	-0.08927	-0.07855	-0.08848
0.800981	-0.07801	-0.07795	-0.05733	-0.08874	-0.07848	-0.08912
0.801814	-0.07841	-0.07721	-0.05723	-0.08884	-0.07816	-0.08932
0.802646	-0.07805	-0.07729	-0.05724	-0.08861	-0.07773	-0.08989
0.803478	-0.07774	-0.07825	-0.0569	-0.08916	-0.07779	-0.08871
0.804311	-0.07816	-0.07807	-0.05651	-0.08814	-0.07748	-0.08881
0.805143	-0.07867	-0.07788	-0.05613	-0.08829	-0.07691	-0.08769
0.805975	-0.0795	-0.07738	-0.05551	-0.0876	-0.07681	-0.08814
0.806807	-0.08026	-0.07709	-0.05482	-0.08709	-0.07738	-0.08829
0.80764	-0.07988	-0.07671	-0.05439	-0.08739	-0.07766	-0.08765
0.808472	-0.08028	-0.07664	-0.05417	-0.08725	-0.07754	-0.08669
0.809304	-0.07954	-0.07751	-0.05388	-0.08781	-0.0771	-0.087
0.810137	-0.07905	-0.07787	-0.05352	-0.08942	-0.07736	-0.08656
0.810969	-0.07879	-0.07813	-0.05361	-0.08974	-0.078	-0.08723
0.811801	-0.07818	-0.07881	-0.054	-0.08897	-0.07795	-0.08736
0.812634	-0.07682	-0.07839	-0.05423	-0.08875	-0.07779	-0.08712
0.813466	-0.07721	-0.07909	-0.05388	-0.089	-0.07739	-0.08778
0.814298	-0.07747	-0.08011	-0.05347	-0.08949	-0.07691	-0.08801
0.815131	-0.07722	-0.08042	-0.05354	-0.09124	-0.07698	-0.08838
0.815963	-0.07698	-0.08102	-0.0536	-0.09046	-0.07717	-0.08798
0.816795	-0.07732	-0.08182	-0.05331	-0.09079	-0.0774	-0.08811
0.817627	-0.07716	-0.08233	-0.05375	-0.09029	-0.07823	-0.08882
0.81846	-0.07744	-0.08223	-0.05489	-0.09014	-0.07824	-0.089
0.819292	-0.07784	-0.08338	-0.05614	-0.09003	-0.07822	-0.08925
0.820124	-0.07805	-0.08407	-0.05672	-0.09018	-0.07767	-0.09027
0.820957	-0.07689	-0.08462	-0.05703	-0.09024	-0.07666	-0.09057
0.821789	-0.07542	-0.08474	-0.05744	-0.09042	-0.07572	-0.091
0.822621	-0.07479	-0.08468	-0.05761	-0.09175	-0.07547	-0.09145
0.823454	-0.07496	-0.0847	-0.05698	-0.09146	-0.07548	-0.09156
0.824286	-0.07464	-0.08472	-0.05633	-0.09331	-0.0763	-0.09197
0.825118	-0.07444	-0.08528	-0.05657	-0.09499	-0.0771	-0.09254
0.825951	-0.07372	-0.0857	-0.05678	-0.09611	-0.07717	-0.09241
0.826783	-0.07352	-0.08619	-0.05666	-0.0961	-0.07804	-0.09236
0.827615	-0.07305	-0.08674	-0.05738	-0.09648	-0.07949	-0.09223
0.828447	-0.07289	-0.08669	-0.05824	-0.09622	-0.08012	-0.0919
0.82928	-0.07261	-0.08601	-0.0588	-0.09594	-0.08043	-0.09243
0.830112	-0.07259	-0.08528	-0.05925	-0.09661	-0.08155	-0.09317
0.830944	-0.07222	-0.08645	-0.0596	-0.09671	-0.0824	-0.09295
0.831777	-0.07153	-0.08731	-0.06027	-0.09695	-0.08205	-0.09322
0.832609	-0.07134	-0.0875	-0.06135	-0.09776	-0.0814	-0.09289
0.833441	-0.071	-0.08714	-0.06212	-0.09719	-0.08137	-0.09202
0.834274	-0.0703	-0.08766	-0.06262	-0.09681	-0.08213	-0.09139
0.835106	-0.06943	-0.08769	-0.06302	-0.09664	-0.08203	-0.09171
0.835938	-0.0686	-0.08777	-0.06363	-0.09679	-0.0818	-0.09189
0.83677	-0.069	-0.08792	-0.06305	-0.09773	-0.08172	-0.0928
0.837603	-0.06889	-0.08826	-0.06261	-0.09835	-0.08149	-0.09253
0.838435	-0.06834	-0.08882	-0.06237	-0.09889	-0.08172	-0.09322
0.839267	-0.06803	-0.0898	-0.06261	-0.09821	-0.08189	-0.09355
0.8401	-0.06775	-0.09061	-0.06278	-0.09783	-0.08145	-0.09364
0.840932	-0.06773	-0.09028	-0.06289	-0.09761	-0.08093	-0.09392
0.841764	-0.06835	-0.0899	-0.06274	-0.09819	-0.08111	-0.09443
0.842597	-0.06941	-0.08931	-0.06262	-0.09874	-0.08135	-0.09347
0.843429	-0.06958	-0.0899	-0.06286	-0.09876	-0.08177	-0.09274
0.844261	-0.06948	-0.09012	-0.06295	-0.09803	-0.08189	-0.09269
0.845094	-0.06963	-0.08911	-0.06432	-0.09778	-0.08125	-0.09301
0.845926	-0.06938	-0.08917	-0.06527	-0.09942	-0.08187	-0.09205
0.846758	-0.06922	-0.08971	-0.06502	-0.09963	-0.0822	-0.09204
0.847591	-0.0689	-0.08979	-0.06553	-0.10108	-0.08217	-0.09216
0.848423	-0.06841	-0.08982	-0.06601	-0.10179	-0.08225	-0.09236
0.849255	-0.06872	-0.09007	-0.06617	-0.10203	-0.08188	-0.09301
0.850087	-0.06848	-0.09047	-0.06653	-0.10234	-0.0817	-0.09319
0.85092	-0.06857	-0.09017	-0.06723	-0.10303	-0.08196	-0.09293
0.851752	-0.06864	-0.09016	-0.06775	-0.10255	-0.08153	-0.09276
0.852584	-0.06928	-0.09009	-0.06769	-0.10311	-0.08127	-0.09232
0.853417	-0.06936	-0.0899	-0.06758	-0.10401	-0.08106	-0.09233
0.854249	-0.07044	-0.09015	-0.06752	-0.10434	-0.08087	-0.09242
0.855081	-0.06957	-0.09057	-0.06738	-0.10425	-0.08063	-0.09187
0.855914	-0.06947	-0.0904	-0.06694	-0.10415	-0.08131	-0.09193
0.856746	-0.0692	-0.08975	-0.06702	-0.10337	-0.08164	-0.09228
0.857578	-0.06933	-0.08892	-0.06721	-0.10299	-0.08118	-0.093
0.858411	-0.06939	-0.08848	-0.0666	-0.10299	-0.08112	-0.09323
0.859243	-0.06876	-0.08775	-0.066	-0.10342	-0.08058	-0.09254
0.860075	-0.06867	-0.08741	-0.06543	-0.10363	-0.08064	-0.09231
0.860907	-0.06866	-0.08671	-0.06507	-0.10403	-0.08144	-0.09174
0.86174	-0.0681	-0.08578	-0.0651	-0.10371	-0.08262	-0.0911
0.862572	-0.06887	-0.08556	-0.06489	-0.10392	-0.08296	-0.09063
0.863404	-0.06941	-0.08512	-0.06478	-0.10405	-0.08382	-0.09092
0.864237	-0.06916	-0.08485	-0.06487	-0.10413	-0.08432	-0.09101
0.865069	-0.06846	-0.08492	-0.06522	-0.10502	-0.08411	-0.09154
0.865901	-0.06854	-0.0846	-0.06617	-0.10528	-0.08354	-0.09092
0.866734	-0.0685	-0.0838	-0.06637	-0.10481	-0.08313	-0.0909
0.867566	-0.0685	-0.08395	-0.06639	-0.10455	-0.0835	-0.09121
0.868398	-0.06831	-0.08309	-0.06668	-0.10483	-0.083	-0.09176
0.869231	-0.06858	-0.08273	-0.06618	-0.10528	-0.08197	-0.09159
0.870063	-0.06885	-0.08227	-0.06587	-0.1054	-0.08194	-0.09196
0.870895	-0.06882	-0.08244	-0.06591	-0.10564	-0.08124	-0.09255
0.871728	-0.06882	-0.08299	-0.06568	-0.10416	-0.08041	-0.09243
0.87256	-0.06949	-0.08253	-0.06517	-0.10371	-0.07965	-0.09274
0.873392	-0.07011	-0.08188	-0.06421	-0.10403	-0.07968	-0.09311
0.874224	-0.06937	-0.08141	-0.06288	-0.10354	-0.07927	-0.09319
0.875057	-0.06907	-0.08137	-0.0622	-0.10332	-0.07859	-0.09357
0.875889	-0.06959	-0.081	-0.06183	-0.10299	-0.07785	-0.09489
0.876721	-0.07009	-0.08173	-0.06159	-0.1028	-0.07759	-0.09502
0.877554	-0.07105	-0.08176	-0.06146	-0.10317	-0.07798	-0.09506
0.878386	-0.07039	-0.08282	-0.06141	-0.10283	-0.07803	-0.09509
0.879218	-0.07036	-0.08333	-0.06197	-0.1019	-0.07808	-0.095
0.880051	-0.07135	-0.08325	-0.06278	-0.10128	-0.07779	-0.09491
0.880883	-0.07142	-0.08347	-0.06278	-0.10169	-0.07782	-0.09449
0.881715	-0.07026	-0.08363	-0.06247	-0.10149	-0.078	-0.09478
0.882548	-0.06993	-0.08438	-0.06257	-0.10168	-0.07866	-0.09528
0.88338	-0.06957	-0.08503	-0.06298	-0.10185	-0.07893	-0.09457
0.884212	-0.06871	-0.08528	-0.06339	-0.10109	-0.07889	-0.09405
0.885044	-0.06803	-0.08482	-0.06337	-0.10157	-0.07869	-0.09472
0.885877	-0.06769	-0.0846	-0.06289	-0.10285	-0.07929	-0.0943
0.886709	-0.06758	-0.08507	-0.06222	-0.10199	-0.07988	-0.09424
0.887541	-0.06746	-0.08532	-0.06167	-0.10088	-0.07911	-0.09464
0.888374	-0.06692	-0.0853	-0.06206	-0.09998	-0.07955	-0.09458
0.889206	-0.06653	-0.08555	-0.06179	-0.0984	-0.07996	-0.09421
0.890038	-0.06722	-0.08547	-0.06148	-0.0978	-0.0799	-0.09405
0.890871	-0.06767	-0.08484	-0.0614	-0.09853	-0.08007	-0.09397
0.891703	-0.06787	-0.08469	-0.061	-0.09942	-0.07984	-0.09387
0.892535	-0.0676	-0.08586	-0.06012	-0.09877	-0.07999	-0.09448
0.893367	-0.06763	-0.08661	-0.05929	-0.09866	-0.0805	-0.09512
0.8942	-0.06767	-0.08676	-0.05879	-0.09801	-0.08066	-0.09481
0.895032	-0.0676	-0.08688	-0.05897	-0.09787	-0.08102	-0.09477
0.895864	-0.06776	-0.08658	-0.05946	-0.09814	-0.08133	-0.09466
0.896697	-0.06839	-0.08637	-0.05954	-0.09847	-0.08247	-0.09443
0.897529	-0.0687	-0.08647	-0.05995	-0.09881	-0.08284	-0.09382
0.898361	-0.06892	-0.08682	-0.05902	-0.09947	-0.08342	-0.09307
0.899194	-0.06862	-0.08749	-0.05828	-0.10012	-0.0844	-0.09217
0.900026	-0.06817	-0.08776	-0.05819	-0.10112	-0.08454	-0.09158
0.900858	-0.06838	-0.08819	-0.058	-0.10149	-0.08474	-0.09105
0.901691	-0.06883	-0.08903	-0.05771	-0.10137	-0.08514	-0.09075
0.902523	-0.06897	-0.08956	-0.05702	-0.10086	-0.08554	-0.09074
0.903355	-0.06911	-0.09	-0.05604	-0.10155	-0.08476	-0.09026
0.904188	-0.06924	-0.09015	-0.05565	-0.10211	-0.08471	-0.08994
0.90502	-0.06872	-0.09029	-0.05549	-0.10322	-0.08438	-0.0896
0.905852	-0.06896	-0.09083	-0.05573	-0.10419	-0.08377	-0.08911
0.906684	-0.06938	-0.09126	-0.05632	-0.10373	-0.08461	-0.08842
0.907517	-0.06996	-0.09155	-0.05636	-0.10271	-0.08611	-0.08845
0.908349	-0.06955	-0.09213	-0.05601	-0.10246	-0.08621	-0.08904
0.909181	-0.06966	-0.09209	-0.05548	-0.1022	-0.08662	-0.089
0.910014	-0.0698	-0.09199	-0.05494	-0.10169	-0.08714	-0.08819
0.910846	-0.06983	-0.09251	-0.05513	-0.1007	-0.08764	-0.0882
0.911678	-0.0689	-0.09326	-0.05515	-0.1003	-0.0877	-0.0875
0.912511	-0.06792	-0.09389	-0.05477	-0.09999	-0.08823	-0.08685
0.913343	-0.06753	-0.09372	-0.05389	-0.10029	-0.0886	-0.08677
0.914175	-0.06748	-0.0938	-0.05364	-0.10037	-0.08793	-0.08651
0.915008	-0.0663	-0.09385	-0.05415	-0.09943	-0.08837	-0.08641
0.91584	-0.06703	-0.0941	-0.05456	-0.09959	-0.08891	-0.08609
0.916672	-0.06634	-0.09466	-0.05496	-0.1001	-0.08996	-0.08693
0.917504	-0.0667	-0.09493	-0.05502	-0.10033	-0.09093	-0.08551
0.918337	-0.06701	-0.09471	-0.05535	-0.10058	-0.09071	-0.08567
0.919169	-0.06676	-0.09488	-0.05516	-0.10062	-0.09066	-0.08547
0.920001	-0.06593	-0.09455	-0.05464	-0.1007	-0.09041	-0.08475
0.920834	-0.06526	-0.09468	-0.05444	-0.10128	-0.0913	-0.0839
0.921666	-0.06397	-0.09501	-0.0545	-0.10148	-0.09177	-0.08312
0.922498	-0.06487	-0.09452	-0.05487	-0.10227	-0.09135	-0.08321
0.923331	-0.06653	-0.09414	-0.05506	-0.10289	-0.09171	-0.08332
0.924163	-0.0671	-0.09391	-0.05448	-0.10296	-0.09131	-0.08337
0.924995	-0.06756	-0.09352	-0.05362	-0.102	-0.09137	-0.08391
0.925828	-0.06782	-0.09359	-0.05344	-0.10175	-0.0906	-0.08454
0.92666	-0.06761	-0.09354	-0.05335	-0.10184	-0.09118	-0.08475
0.927492	-0.06758	-0.09381	-0.05347	-0.10202	-0.0914	-0.08499
0.928325	-0.0674	-0.09413	-0.05348	-0.10351	-0.09131	-0.08513
0.929157	-0.06743	-0.09395	-0.05287	-0.104	-0.09251	-0.08501
0.929989	-0.068	-0.09427	-0.05214	-0.10496	-0.09216	-0.08493
0.930821	-0.06849	-0.09456	-0.05187	-0.10557	-0.09194	-0.08518
0.931654	-0.0671	-0.0949	-0.0522	-0.10605	-0.09221	-0.08538
0.932486	-0.0667	-0.09583	-0.05226	-0.10483	-0.09199	-0.08499
0.933318	-0.06666	-0.09632	-0.05241	-0.10369	-0.09228	-0.08426
0.934151	-0.0672	-0.09516	-0.05249	-0.10354	-0.09207	-0.08341
0.934983	-0.06638	-0.0941	-0.05282	-0.10374	-0.09185	-0.08327
0.935815	-0.06657	-0.09379	-0.05313	-0.10324	-0.09158	-0.0835
0.936648	-0.06623	-0.09349	-0.05257	-0.10412	-0.09115	-0.08333
0.93748	-0.06597	-0.0931	-0.05246	-0.10452	-0.09197	-0.08338
0.938312	-0.06546	-0.09274	-0.0532	-0.10417	-0.09205	-0.08407
0.939145	-0.06464	-0.09264	-0.05367	-0.10438	-0.0916	-0.08454
0.939977	-0.06491	-0.09271	-0.05423	-0.10423	-0.09035	-0.08494
0.940809	-0.06544	-0.09234	-0.0544	-0.1042	-0.08974	-0.08523
0.941641	-0.06542	-0.09199	-0.05458	-0.1035	-0.08994	-0.0853
0.942474	-0.06515	-0.09212	-0.05499	-0.10335	-0.08948	-0.08564
[truncated: 33,179 more rows]

## Sheet: Fig 1d
temp	HexaPro-S2	Y707C, T883C	S704C, K790C	A713C, L894C	G757C, S968C	Y707C, P792C
25.05	0.795856	0.729187	0.855623	0.820218	0.874667	0.437082
25.5987	0.795856	0.729187	0.855623	0.820218	0.874667	0.437082
26.1475	0.800131	0.738724	0.860886	0.822164	0.877378	0.472537
26.6962	0.806684	0.749982	0.869598	0.828179	0.884469	0.534498
27.245	0.819079	0.765869	0.879326	0.838163	0.895907	0.6157
27.7937	0.831394	0.783162	0.885869	0.845579	0.905901	0.679388
28.3424	0.834705	0.794239	0.887644	0.848274	0.909833	0.700514
28.8912	0.832198	0.801804	0.886631	0.848691	0.910068	0.705944
29.4399	0.831919	0.808359	0.885413	0.848672	0.909717	0.713986
29.9887	0.832616	0.811018	0.884055	0.849098	0.908967	0.720959
30.5374	0.831746	0.811104	0.882358	0.849224	0.909358	0.721712
31.0861	0.830857	0.813035	0.880929	0.849333	0.911321	0.723075
31.6349	0.828253	0.815988	0.878968	0.849135	0.911336	0.721928
32.1836	0.824387	0.816397	0.876691	0.848481	0.909952	0.716768
32.7324	0.821103	0.815299	0.875219	0.847956	0.910283	0.716727
33.2811	0.817554	0.814937	0.873462	0.847343	0.911038	0.715882
33.8298	0.81278	0.813683	0.871391	0.847324	0.910418	0.709462
34.3786	0.807483	0.81033	0.869781	0.847203	0.909496	0.696088
34.9273	0.803163	0.805918	0.869122	0.84665	0.910089	0.689609
35.4761	0.798933	0.801312	0.86788	0.845917	0.910878	0.692663
36.0248	0.794133	0.796465	0.865576	0.845012	0.910686	0.686101
36.5735	0.788504	0.791323	0.864222	0.84387	0.910049	0.67159
37.1223	0.781757	0.785644	0.862817	0.842775	0.909586	0.65699
37.671	0.775377	0.779465	0.861256	0.842268	0.909903	0.637916
38.2198	0.769579	0.774821	0.861109	0.842001	0.910366	0.613578
38.7685	0.762732	0.770789	0.861484	0.841414	0.91116	0.590595
39.3172	0.754819	0.763866	0.86048	0.840364	0.911106	0.56963
39.866	0.745633	0.756038	0.860231	0.839379	0.910546	0.541087
40.4147	0.7338	0.75084	0.861806	0.838381	0.911002	0.502828
40.9635	0.719603	0.745619	0.862867	0.837451	0.911857	0.465121
41.5122	0.704712	0.737704	0.862527	0.83568	0.912203	0.427947
42.0609	0.689614	0.729684	0.862053	0.833365	0.912231	0.390351
42.6097	0.670429	0.722647	0.86183	0.832078	0.912819	0.363167
43.1584	0.64688	0.714504	0.861895	0.831439	0.912829	0.335299
43.7072	0.621658	0.704334	0.86156	0.830096	0.911806	0.300959
44.2559	0.59197	0.691779	0.859897	0.827367	0.911821	0.270091
44.8046	0.557577	0.680003	0.858025	0.824613	0.913	0.243361
45.3534	0.519491	0.669864	0.856485	0.82207	0.913633	0.219102
45.9021	0.473881	0.657295	0.854768	0.819457	0.913771	0.192224
46.4509	0.421454	0.643548	0.85218	0.816966	0.914716	0.167209
46.9996	0.364879	0.631152	0.848132	0.814499	0.915608	0.149128
47.5483	0.303232	0.61689	0.842259	0.811051	0.915172	0.126375
48.0971	0.233667	0.60023	0.835682	0.806352	0.914664	0.0925803
48.6458	0.165042	0.586159	0.829449	0.801984	0.914808	0.0698412
49.1946	0.103993	0.575123	0.82198	0.798184	0.915343	0.0620226
49.7433	0.0506194	0.563767	0.812521	0.794249	0.915278	0.0461053
50.292	0.0122251	0.5507	0.800532	0.788892	0.913292	0.0174119
50.8408	0	0.541004	0.785393	0.784075	0.910837	0
51.3895	0.021773	0.536946	0.768149	0.780797	0.909292	0.00620252
51.9383	0.0794275	0.534469	0.74755	0.777817	0.907362	0.0217162
52.487	0.172722	0.534326	0.720927	0.775836	0.903957	0.0475282
53.0357	0.291822	0.536525	0.68755	0.774953	0.899802	0.0973317
53.5845	0.424649	0.536877	0.645817	0.775408	0.894056	0.169187
54.1332	0.553852	0.530291	0.592434	0.777219	0.884941	0.259235
54.682	0.667091	0.513304	0.524615	0.779983	0.872216	0.372574
55.2307	0.756569	0.480258	0.438707	0.782385	0.853378	0.49259
55.7794	0.820595	0.428457	0.333829	0.784541	0.82454	0.604181
56.3282	0.867011	0.354656	0.213748	0.787886	0.780473	0.700839
56.8769	0.899621	0.25793	0.0961104	0.791112	0.712871	0.769284
57.4257	0.924002	0.149977	0.0109569	0.791933	0.612493	0.809449
57.9744	0.941945	0.0524779	0	0.789145	0.475576	0.820049
58.5231	0.949504	0	0.0976909	0.782831	0.306214	0.804801
59.0719	0.953402	0.0313803	0.301905	0.771801	0.12864	0.786582
59.6206	0.963537	0.170326	0.561715	0.753435	0.00274161	0.778103
60.1694	0.97265	0.394063	0.787868	0.725725	0	0.763963
60.7181	0.975068	0.631629	0.919321	0.683194	0.152411	0.734862
61.2669	0.976161	0.811793	0.966677	0.618705	0.416609	0.70067
61.8156	0.977712	0.9072	0.974685	0.529028	0.685703	0.665279
62.3643	0.979289	0.93951	0.972607	0.413045	0.864202	0.625188
62.9131	0.981318	0.944064	0.969096	0.273131	0.937361	0.57633
63.4618	0.983374	0.943689	0.967027	0.126518	0.950579	0.522481
64.0106	0.985301	0.944251	0.967612	0.0139942	0.948393	0.476157
64.5593	0.985151	0.942926	0.968416	0	0.945976	0.439596
65.108	0.982815	0.941274	0.966743	0.132056	0.943005	0.412876
65.6568	0.979953	0.937214	0.962872	0.38694	0.942445	0.408172
66.2055	0.979481	0.932599	0.96173	0.665819	0.946773	0.440869
66.7543	0.983013	0.931165	0.961909	0.861167	0.951798	0.521814
67.303	0.984062	0.929232	0.96304	0.944043	0.954769	0.639177
67.8517	0.982551	0.925024	0.964853	0.959945	0.956709	0.751482
68.4005	0.983193	0.919036	0.965554	0.95695	0.958135	0.830756
68.9492	0.985051	0.910574	0.96833	0.953489	0.959244	0.874786
69.498	0.985663	0.899029	0.972379	0.952204	0.959991	0.886416
70.0467	0.983606	0.885784	0.975736	0.952668	0.960506	0.873722
70.5954	0.983917	0.875637	0.978746	0.953869	0.961729	0.856761
71.1442	0.987769	0.872023	0.981585	0.953923	0.964537	0.848536
71.6929	0.990222	0.876628	0.982716	0.95294	0.967153	0.838253
72.2417	0.989886	0.897096	0.983089	0.952982	0.971359	0.82429
72.7904	0.989737	0.928234	0.985425	0.954156	0.977223	0.817463
73.3391	0.991102	0.951434	0.9886	0.955435	0.980395	0.820063
73.8879	0.99155	0.960214	0.99038	0.956915	0.982425	0.829341
74.4366	0.991913	0.963676	0.991877	0.958958	0.984116	0.839968
74.9854	0.989474	0.965071	0.99358	0.96027	0.983816	0.841361
75.5341	0.987112	0.958518	0.994083	0.961639	0.984836	0.83704
76.0828	0.99197	0.947356	0.995363	0.965383	0.986864	0.824137
76.6316	0.997891	0.93623	0.99761	0.968145	0.986657	0.799375
77.1803	1	0.929065	0.998738	0.967662	0.986988	0.767054
77.7291	0.998527	0.932685	0.999332	0.963334	0.988361	0.722859
78.2778	0.994337	0.950807	1	0.953704	0.989424	0.686798
78.8265	0.990844	0.972843	0.999508	0.939485	0.990112	0.680552
79.3753	0.988877	0.984482	0.996675	0.926411	0.989258	0.703344
79.924	0.988428	0.987715	0.992372	0.924695	0.989592	0.755177
80.4728	0.989975	0.992307	0.988394	0.938537	0.991523	0.814195
81.0215	0.99216	0.999965	0.983327	0.96132	0.992878	0.851664
81.5702	0.990291	1	0.973194	0.97807	0.993026	0.866524
82.119	0.985928	0.994508	0.966081	0.984288	0.992198	0.871168
82.6677	0.985939	0.994434	0.969931	0.988235	0.993312	0.882789
83.2165	0.98571	0.995912	0.976831	0.991213	0.995085	0.893249
83.7652	0.980939	0.993521	0.980988	0.992382	0.995932	0.893922
84.3139	0.978456	0.991997	0.985092	0.996082	0.998612	0.901985
84.8627	0.978742	0.992298	0.986972	1	1	0.912551
85.4114	0.977373	0.991019	0.986739	0.999532	0.997964	0.911959
85.9602	0.975372	0.988757	0.988397	0.997127	0.996328	0.911951
86.5089	0.973921	0.986737	0.988398	0.992885	0.994227	0.915669
87.0576	0.971944	0.984801	0.987066	0.988833	0.990747	0.917795
87.6064	0.969517	0.982806	0.987464	0.986928	0.9877	0.919426
88.1551	0.968065	0.981188	0.987226	0.984054	0.984947	0.928011
88.7039	0.966379	0.976896	0.984165	0.979888	0.982341	0.93573
89.2526	0.963693	0.971371	0.981084	0.976262	0.9808	0.932285
89.8013	0.961317	0.966135	0.980254	0.973521	0.980045	0.929903
90.3501	0.957773	0.95938	0.979315	0.969952	0.978062	0.938645
90.8988	0.953322	0.954823	0.977409	0.967362	0.975637	0.954814
91.4476	0.950848	0.952679	0.975256	0.96731	0.974628	0.968292
91.9963	0.949596	0.950692	0.976807	0.967197	0.973626	0.981932
92.545	0.947406	0.95029	0.982038	0.967363	0.97075	0.993946
93.0938	0.943171	0.951284	0.98624	0.967323	0.967716	1
93.6425	0.938398	0.951367	0.989215	0.965065	0.965693	0.995158
94.1913	0.936408	0.952546	0.9926	0.963318	0.96459	0.988534
94.74	0.936408	0.952546	0.9926	0.963318	0.96459	0.988534

## Sheet: Fig4a Wuhan data
dilution	log10(dilution)	m1 Hexapro	m2 Hexapro	m3 Hexapro	m4 Hexapro	m5 Hexapro	m6 Hexapro	m7 Hexapro	m8 Hexapro	m9 Hexapro	m10 Hexapro	m16 Hexapro SS	m17 Hexapro SS	m18 Hexapro SS	m19 Hexapro SS	m20 Hexapro SS	m21 Hexapro SS	m22 Hexapro SS	m23 Hexapro SS	m24 Hexapro SS	m25 Hexapro SS	m31 Hexapro S2	m32 Hexapro S2	m33 Hexapro S2	m34 Hexapro S2	m35 Hexapro S2	m36 Hexapro S2	m37 Hexapro S2	m38 Hexapro S2	m39 Hexapro S2	m40 Hexapro S2	m46 Pentastalk	m47 Pentastalk	m48 Pentastalk	m49 Pentastalk	m50 Pentastalk	m51 Pentastalk	m52 Pentastalk	m53 Pentastalk	m54 Pentastalk	m55 Pentastalk	m61 Deltastalk	m62 Deltastalk	m63 Deltastalk	m64 Deltastalk	m65 Deltastalk	m66 Deltastalk	m67 Deltastalk	m68 Deltastalk
10	1	0.019	0	0	0	0.017	0	0	0	0	0.082	0.023	0	0.012	0.045	0	0.056	0.011	0.011	0	0	0.034	0.023	0.023	0	0	0.012	0.035	0	0.037	0	0.056	0	0.123	0	0.025	0.013	0.043	0.012	0.034	0.012	0.022	0.119	0.026	0.157	0	0.011	0.045	0.085
30	1.47712	0	0	0	0.031	0	0	0	0.014	0	0	0.621	0.565	1.409	0.769	0.976	0.846	1.21	0.878	0.919	0.717	0.988	1.059	1.119	0.645	0.821	1.01	0.964	0.801	1.19	0.363	1.162	1.695	1.766	1.384	0.552	0.701	0.644	0.73	0.849	0.454	1.107	1.713	0.737	0.864	0.434	0.914	1.296	1.083
90	1.95424	0.013	0.01	0.019	0.106	0.043	0	0	0	0.011	0	2.003	2.873	2.96	2.367	2.153	2.108	3.011	1.942	2.187	0.3	2.27	2.744	2.44	2.651	1.967	2.301	2.286	2.176	2.12	1.41	2.497	3.539	2.947	2.005	3.052	2.25	1.958	2.114	1.831	1.834	2.405	2.982	2.55	1.995	1.524	0.529	1.839	2.51
270	2.43136	0.013	0	0.032	0.268	0.365	0.113	0.025	0.128	0.01	0.01	3.612	3.847	4.461	3.886	3.179	3.159	3.543	3.661	3.465	0.701	3.935	3.328	3.263	4.366	2.942	3.072	3.448	3.171	3.886	3.92	3.864	4.066	3.631	3.857	4.422	4.217	3.355	3.249	2.622	2.513	3.368	2.414	3.768	2.702	2.3	2.801	3.674	3.204
810	2.90849	0.26	0.011	0.244	1.174	1.936	0.039	0.039	0.35	0.029	0.423	5.19	6.568	5.628	5.318	3.555	4.238	4.883	4.816	5.788	0.716	7.805	4.419	3.683	6.966	4.072	4.124	4.321	4.275	4.955	5.042	4.196	2.111	4.766	4.762	4.791	5.472	4.659	4.183	3.41	3.104	3.608	4.347	6.029	3.963	3.79	3.483	5.01	4.099
2430	3.38561	3.002	0.9	2.83	4.706	6.102	1.011	0.853	3.69	0.741	3.151	8.17	9.066	9.471	8.718	6.458	5.372	7.404	7.089	7.918	4.688	11.322	6.437	4.349	9.482	5.702	7.518	6.808	8.176	8.264	6.895	6.003	1.086	4.939	6.67	6.411	9.013	5.159	6.589	5.072	5.294	4.286	5.344	9.003	4.773	4.867	4.756	7.959	5.623
7290	3.86273	8.548	5.115	8.797	10.9	11.726	5.884	6.141	8.371	5.178	8.274	13.857	13.11	12.55	13.258	9.813	9.684	11.797	9.941	13.604	7.184	14.177	11.088	6.944	12.231	12.288	10.053	10.32	11.271	10.663	3.955	10.81	11.845	7.968	10.952	10.654	13.95	10.718	9.975	8.229	9.396	7.083	10.695	12.004	6.692	7.101	9.574	11.801	9.802
21870	4.33985	13.938	11.817	17.441	14.365	14.034	10.894	11.654	12.456	12.174	14.867	15.764	14.758	17.223	16.537	0.012	13.41	10.931	9.987	15.903	10.035	16.132	11.937	9.58	12.233	13.285	11.382	13.518	15.859	12.568	2.655	15.352	15.409	12.97	0.159	12.83	15.367	12.977	13.267	11.642	11.963	9.913	13.361	16.642	7.286	11.963	11.585	14.981	10.588
65610	4.81697	17.619	16.64	18.812	16.428	19.262	19.019	15.644	13.6	14.025	14.645	13.372	15.763	16.56	16.087	15.308	11.657	17.479	14.199	16.079	14.813	15.485	13.201	12.477	14.006	14.571	14.624	14.293	14.746	13.828	2.133	15.06	18.493	17.064	18.12	15.957	15.196	13.747	13.633	15.493	14.593	12.273	18.68	16.715	13.853	13.453	12.785	11.772	14.694
		18.647	29.83	20.335	17.978	18.522	21.892	17.662	16.858	18.404	19.781	16.347	19.366	16.599	17.941	15.303	11.168	17.755	14.982	16.733	17.404	16.267	14.335	13.134	15.583	14.191	15.664	14.441	12.875	12.984	1.081	14.589	4.219	18.271	18.93	19.093	1.279	15.401	15.261	16.02	16.898	15.263	14.696	15.975	16.349	15.129	14.832	15.362	11.279
excluded							21.2007						18.0697						15.6247						15.576						14.031						17.7207						15.5898						14.821
check cytation																															excluded AF11 from average						excluded AH11, AL11 in average
pass cytation check
																															ELIMINATE
dilution	log10(dilution)	m1 Hexapro	m2 Hexapro	m3 Hexapro	m4 Hexapro	m5 Hexapro	m6 Hexapro	m7 Hexapro	m8 Hexapro	m9 Hexapro	m10 Hexapro	m16 Hexapro SS	m17 Hexapro SS	m18 Hexapro SS	m19 Hexapro SS	m20 Hexapro SS	m21 Hexapro SS	m22 Hexapro SS	m23 Hexapro SS	m24 Hexapro SS	m25 Hexapro SS	m31 Hexapro S2	m32 Hexapro S2	m33 Hexapro S2	m34 Hexapro S2	m35 Hexapro S2	m36 Hexapro S2	m37 Hexapro S2	m38 Hexapro S2	m39 Hexapro S2	m40 Hexapro S2	m46 Pentastalk	m47 Pentastalk	m48 Pentastalk	m49 Pentastalk	m50 Pentastalk	m51 Pentastalk	m52 Pentastalk	m53 Pentastalk	m54 Pentastalk	m55 Pentastalk	m61 Deltastalk	m62 Deltastalk	m63 Deltastalk	m64 Deltastalk	m65 Deltastalk	m66 Deltastalk	m67 Deltastalk	m68 Deltastalk
10	1	0.0896198	0	0	0	0.0801862	0	0	0	0	0.453799	0.127285	0	0.0768016	0.288006	0	0.358408	0.0704015	0.0704015	0	0	0.218285	0.147663	0.147663	0	0	0.0855249	0.249448	0	0.263702	0	0.316014	0	0.694102	0	0.141078	0.0733603	0.275821	0.0769732	0.218091	0.0769732	0.141118	0.763318	0.175427	1.05931	0	0.074219	0.303623	0.573511
30	1.47712	0	0	0	0.146222	0	0	0	0.0774779	0	0	3.4367	3.12679	9.01779	4.9217	6.24653	5.41452	7.74417	5.61932	5.9001	4.60324	6.34309	6.79892	7.18413	4.14099	5.85133	7.19835	6.8705	5.70879	8.48122	2.58713	6.55728	9.56506	9.96572	7.81005	3.11499	3.95581	4.1309	4.68254	5.44586	2.91215	7.10078	10.9879	4.97267	5.82957	2.92828	6.16693	8.74435	7.3072
90	1.95424	0.0613188	0.0471683	0.0896198	0.499984	0.202824	0	0	0	0.0608755	0	11.0849	15.8996	18.9444	15.1491	13.7795	13.4915	19.2708	12.4291	14.0408	1.92604	14.5737	17.6168	15.6651	17.0198	14.019	16.3994	16.2925	15.5085	15.1094	10.0492	14.0908	19.9709	16.6302	11.3144	17.2227	12.697	12.5595	13.5601	11.7448	11.7641	15.4267	19.1279	17.2053	13.4606	10.2827	3.56926	12.4081	16.9354
270	2.43136	0.0613188	0	0.150939	1.26411	1.72164	0.533002	0.138353	0.708369	0.0553414	0.0553414	19.9893	21.2898	28.551	24.8709	20.346	20.218	22.6757	23.4309	22.2458	4.50051	25.2632	21.3662	20.9489	28.0303	20.9679	21.8944	24.5742	22.6	27.6958	27.9381	21.8049	22.9449	20.4901	21.7654	24.9538	23.797	21.5204	20.8405	16.8187	16.1195	21.6038	15.4845	25.4234	18.2309	15.5185	18.8989	24.7892	21.618
810	2.90849	1.22638	0.0518852	1.15091	5.53756	9.13179	0.183956	0.215831	1.93695	0.16049	2.34094	28.7222	36.3482	36.02	34.0359	22.7525	27.1238	31.2519	30.8231	37.1597	4.59682	50.1091	28.3706	23.6454	44.7227	29.0215	29.3921	30.7961	30.4682	35.3147	35.9347	23.6785	11.9126	26.895	26.8725	27.0361	30.8791	29.8849	26.8316	21.8732	19.9104	23.1433	27.8836	40.6788	26.7391	25.5718	23.5004	33.8034	27.6567
2430	3.38561	14.1599	4.24515	13.3486	22.1974	28.7821	4.76872	4.72062	20.421	4.1008	17.4381	45.2139	50.1725	60.6157	55.7964	41.3321	34.3815	47.3866	45.3706	50.8346	30.0976	72.6888	41.3264	27.9212	60.8757	40.6386	53.5814	48.5211	58.271	58.8982	49.1412	33.8755	6.12841	27.8713	37.6395	36.1779	50.8613	33.0921	42.2647	32.534	33.958	27.4923	34.2788	60.7449	32.2043	32.8385	32.0896	53.7008	37.9394
7290	3.86273	40.3195	24.1266	41.494	51.4135	55.3096	27.7538	33.9851	46.3263	28.6558	45.7894	76.6865	72.5525	80.3217	84.853	62.8045	61.9789	75.5024	63.6238	87.3395	46.1222	91.0182	71.1864	44.5814	78.5247	87.5775	71.6485	73.5514	80.3293	75.996	28.1876	61.0019	66.8425	44.9642	61.8033	60.1216	78.7213	68.7499	63.984	52.7844	60.27	45.4335	68.6024	80.9932	45.1521	47.9117	64.5975	79.6235	66.1359
21870	4.33985	65.7432	55.7388	82.2663	67.7573	66.196	51.3852	64.4948	68.9332	67.3726	82.276	87.2401	81.6728	110.23	105.839	0.0768016	85.8258	69.9599	63.9182	102.099	64.426	103.57	76.6371	61.5049	78.5375	94.6832	81.1204	96.3438	113.028	89.5731	18.9224	86.6329	86.9546	73.191	0.897253	72.401	86.7175	83.2401	85.1003	74.6769	76.7359	63.5863	85.7033	112.287	49.16	80.7166	78.1661	101.08	71.4392
65610	4.81697	83.1059	78.4881	88.7331	77.4881	90.8556	89.7094	86.576	75.2643	77.6163	81.0474	74.0025	87.2346	105.986	102.959	97.9733	74.6064	111.868	90.8755	103.229	95.1014	99.4158	84.7522	80.104	89.9204	103.849	104.226	101.867	105.096	98.5532	15.2021	84.9851	104.358	96.2939	102.253	90.047	85.7526	88.1793	87.448	99.3789	93.6059	78.7244	119.822	112.779	93.4687	90.7699	86.2627	79.4278	99.1431
		87.9548	140.703	95.9168	84.7992	87.3652	103.261	97.7439	93.2945	101.85	109.471	90.4665	107.174	106.236	114.825	97.9413	71.4767	113.634	95.8868	107.428	111.736	104.436	92.0326	84.322	100.045	101.14	111.639	102.922	91.7611	92.538	7.70437	82.3272	23.8082	103.105	106.824	107.744	7.21753	98.7887	97.8907	102.759	108.391	97.9035	94.2666	107.786	110.31	102.078	100.074	103.65	76.1015
[truncated: 12 more columns]

## Sheet: Fig4b Omicon data
dilution	log10(dilution)	m1 Hexapro	m2 Hexapro	m3 Hexapro	m4 Hexapro	m5 Hexapro	m6 Hexapro	m7 Hexapro	m8 Hexapro	m9 Hexapro	m10 Hexapro	m16 Hexapro SS	m17 Hexapro SS	m18 Hexapro SS	m19 Hexapro SS	m20 Hexapro SS	m21 Hexapro SS	m22 Hexapro SS	m23 Hexapro SS	m24 Hexapro SS	m25 Hexapro SS	m31 Hexapro S2	m32 Hexapro S2	m33 Hexapro S2	m34 Hexapro S2	m35 Hexapro S2	m36 Hexapro S2	m37 Hexapro S2	m38 Hexapro S2	m39 Hexapro S2	m40 Hexapro S2	m46 Pentastalk	m47 Pentastalk	m48 Pentastalk	m49 Pentastalk	m50 Pentastalk	m51 Pentastalk	m52 Pentastalk	m53 Pentastalk	m54 Pentastalk	m55 Pentastalk	m61 Deltastalk	m62 Deltastalk	m63 Deltastalk	m64 Deltastalk	m65 Deltastalk	m66 Deltastalk	m67 Deltastalk	m68 Deltastalk
10	1	0	0	0	0	0	0.321	0.014	0	0	0.042	0.738	0.854	0.927	0.672	0.43	0.543	0.882	0.509	0.401	0.404	1.203	0.742	0.296	0.334	0.546	0.519	0.594	0.453	0.521	0.494	0.658	1.202	0.632	0.51	0.392	1.103	1.17	1.007	0.524	0.449	0.326	0.931	0.668	0.837	0.625	0.553	0.924	0.771
30	1.47712	0	0	0	0.158	0.009	0.009	0.699	0.095	0.065	0.398	2.567	1.698	2.864	2.846	1.912	1.707	2.063	1.695	2.105	1.808	2.878	1.989	1.36	1.708	1.948	1.698	1.679	1.612	2.034	1.807	0.066	2.938	2.073	2.795	1.939	3.113	2.919	2.628	2.035	1.72	1.942	2.954	2.251	2.11	2.484	2.34	2.426	2.704
90	1.95424	0	0	0.031	1.078	0.091	0.25	1.733	0.514	0.268	1.291	3.618	2.706	4.431	4.958	2.717	2.254	2.766	2.571	2.65	2.781	2.433	2.332	2.012	2.597	2.825	2.231	2.238	2.208	2.31	1.808	3.387	3.655	3.666	3.27	2.788	3.034	4.307	2.935	3.599	3.631	3.653	3.757	3.727	3.984	2.703	3.186	3.308	3.124
270	2.43136	0.011	1.952	0.509	1.723	0.9	1.087	4.195	1.057	1.355	2.561	4.091	2.944	4.679	3.297	3.071	2.501	3.282	3.051	2.606	3.129	3.476	2.677	2.484	2.778	2.747	2.365	2.401	2.628	2.753	3.384	4.018	4.857	5.132	5.407	4.834	4.799	6.325	4.041	5.138	4.277	5.232	5.217	4.694	4.784	3.912	3.724	4.432	4.546
810	2.90849	0.392	1.762	2.037	3.211	1.578	2.519	4.745	2.229	2.575	3.253	4.696	3.749	5.587	4.919	3.449	3.36	3.197	3.053	3.574	3.353	3.463	3.113	2.545	3.507	3.872	2.947	2.77	2.75	3.228	3.254	5.853	6.135	5.922	5.565	6.493	5.83	6.4	6.183	5.246	6.74	5.78	5.573	5.411	5.737	4.849	4.798	4.928	5.512
2430	3.38561	1.499	4.027	4.329	6.424	4.183	4.438	5.57	3.513	4.426	4.694	6.09	4.98	5.951	5.2	4.087	4.058	3.997	4.037	4.053	3.938	3.145	3.114	2.51	3.921	3.584	3.085	3.14	3.23	3.024	3.638	12.715	10.613	7.855	100	8.456	6.641	7.147	5.287	5.494	5.487	6.891	5.114	6.478	5.539	5.96	5.327	5.8	5.28
7290	3.86273	2.893	5.76	7.341	6.682	5.35	6.88	6.427	5.611	5.28	6.167	5.351	4.639	6.993	5.476	4.8	4.227	4.33	4.491	4.935	4.453	3.955	4.685	3.499	4.533	4.765	3.514	4.302	4.103	4.149	4.309	7.415	7.633	9.952	9.222	6.409	10.309	7.064	6.647	7.622	8	6.698	7.355	7.175	7.086	7.362	7.21	6.97	6.625
21870	4.33985	6.989	8.992	7.132	7.028	7.004	7.558	7.155	5.523	5.714	7.028	7.195	5.938	6.484	5.815	5.906	5.029	4.944	4.376	3.984	5.051	3.472	3.402	4.334	4.662	4.77	3.897	3.91	4.165	4.204	4.545	7.986	8.705	11.403	10.592	11.018	10.003	9.843	8.294	8.921	9.478	8.513	7.491	7.9	7.021	8.408	7.981	7.195	7
65610	4.81697	8.143	8.629	10.387	9.776	8.928	9.221	7.287	7.163	5.296	6.639	6.379	5.649	5.45	6.42	5.073	5.254	4.804	4.985	4.912	4.432	3.843	5.456	3.66	3.909	4.503	4.369	3.827	4.106	4.274	4.011	8.468	11.724	9.491	8.777	6.693	9.543	9.753	7.817	9.476	8.126	8.649	7.461	7.704	7.202	8.503	8.707	7.036	7.605
		10.985	10.655	11.056	9.07	8.168	7.386	8.317	6.968	6.245	7.349	6.751	6.914	5.324	6.596	4.937	4.403	5.579	5.642	3.896	5.462	4.329	3.794	4.785	4.634	3.942	4.406	4.152	4.939	4.322	4.469	9.22	9.842	9.909	9.254	9.542	10.116	9.138	9.67	8.69	9.16	9.276	7.882	8.309	7.324	7.877	7.825	7.145	7.691
							9.55333						7.09067						5.4135						4.48333						4.37167						9.64717						8.96933						7.69517
		Normalized data by plate
excluded	1	0	0	0	0	0	3.36008	0.197443	0	0	0.592328	10.408	12.044	17.1239	12.4134	7.94311	10.0305	16.2926	9.40242	8.94424	9.01115	26.8327	16.5502	6.60223	7.44981	12.4895	11.8719	13.5875	10.3622	11.9177	11.3	6.82066	12.4596	6.55115	5.28653	4.06337	11.4334	13.0444	11.2271	5.84213	5.00595	3.63461	10.3798	8.68077	10.877	8.12198	7.18633	12.0075	10.0193
check cytation	1.47712	0	0	0	1.65387	0.094208	0.094208	9.85803	1.33979	0.916698	5.61301	36.2025	23.947	52.9048	52.5723	35.3191	31.5323	38.1084	31.3106	46.9517	40.3271	64.1933	44.3643	30.3346	38.0967	44.5597	38.841	38.4064	36.8738	46.5269	41.3343	0.684139	30.4545	21.4882	28.9722	20.0992	32.2685	32.5442	29.2998	22.6884	19.1765	21.6516	32.9344	29.2521	27.4198	32.28	30.4087	31.5263	35.1389
pass cytation check	1.95424	0	0	0.324494	11.284	0.952547	2.61689	24.4406	7.24897	3.77962	18.207	51.0248	38.1628	81.8509	91.5859	50.1893	41.6366	51.0945	47.4924	59.1078	62.0297	54.2677	52.0149	44.8773	57.9257	64.6207	51.0332	51.1933	50.5071	52.8403	41.3572	35.1088	37.8868	38.0008	33.896	28.8997	31.4496	48.0192	32.7226	40.1256	40.4824	40.7277	41.8872	48.433	51.7728	35.1259	41.4026	42.988	40.5969
	2.43136	0.115143	20.4327	5.32798	18.0356	9.4208	11.3782	59.1623	14.9069	19.1096	36.1179	57.6956	41.5194	86.4321	60.9033	56.7285	46.1993	60.6262	56.3591	58.1264	69.7918	77.5316	59.71	55.4052	61.9628	62.8364	54.0984	54.9218	60.1144	62.9737	77.4075	41.6495	50.3464	53.197	56.0475	50.108	49.7452	70.5181	45.0535	57.2841	47.6847	58.3321	58.1649	60.9993	62.1689	50.8371	48.394	57.5946	59.076
	2.90849	4.10328	18.4438	21.3224	33.6113	16.5178	26.3678	66.919	31.4357	36.3153	45.8772	66.2279	52.8723	103.205	90.8654	63.7111	62.0671	59.0561	56.396	79.7175	74.7881	77.2416	69.4349	56.7658	78.223	88.5703	67.4114	63.3626	62.9051	73.8391	74.4339	60.6707	63.5938	61.3859	57.6853	67.3047	60.4323	71.3542	68.9349	58.4882	75.1449	64.4418	62.1339	70.3169	74.5533	63.0136	62.3508	64.0402	71.6294
	3.38561	15.6909	42.1528	45.314	67.2435	43.7858	46.455	78.554	49.544	62.4201	66.1997	85.8876	70.2332	109.929	96.0562	75.4964	74.9607	73.8339	74.5728	90.4015	87.8364	70.1487	69.4572	55.9851	87.4572	81.9825	70.5681	71.8262	73.8849	69.1727	83.2177	131.8	110.012	81.4229	1036.57	87.6527	68.8389	79.6826	58.9453	61.2532	61.1751	76.8285	57.0165	84.1827	71.9802	77.4512	69.2253	75.372	68.6145
	3.86273	30.2826	60.2931	76.8423	69.9442	56.0014	72.0167	90.6403	79.1322	74.4641	86.9735	75.4654	65.424	129.177	101.155	88.6672	78.0826	79.9852	82.9593	110.074	99.3234	88.2156	104.498	78.0446	101.108	108.997	80.3812	98.4064	93.8544	94.9066	98.5665	76.8619	79.1217	103.16	95.5928	66.434	106.86	78.7572	74.1081	84.9784	89.1928	74.6767	82.0016	93.2403	92.0838	95.6704	93.6952	90.5763	86.093
	4.33985	73.1577	94.1242	74.6546	73.5659	73.3147	79.1137	100.907	77.8911	80.5848	99.1162	101.471	83.7439	119.775	107.417	109.098	92.8974	91.3272	80.8349	88.8625	112.662	77.4424	75.881	96.6691	103.985	109.112	89.1422	89.4396	95.2726	96.1647	103.965	82.7808	90.2337	118.201	109.794	114.21	103.688	109.741	92.4706	99.4611	105.671	94.9123	83.5179	102.662	91.2391	109.263	103.714	93.5002	90.9662
	4.81697	85.2373	90.3245	108.726	102.331	93.4543	96.5213	102.769	101.02	74.6897	93.6301	89.9633	79.6681	100.674	118.592	93.7102	97.0537	88.7411	92.0846	109.561	98.855	85.7175	121.695	81.6357	87.1896	103.004	99.939	87.541	93.923	97.7659	91.7499	87.7771	121.528	98.3812	90.9801	69.3779	98.9202	108.737	87.1525	105.649	90.5976	96.4286	83.1834	100.115	93.5912	110.498	113.149	91.434	98.8283
		114.986	111.532	115.729	94.9407	85.499	77.3133	117.295	98.27	88.0735	103.643	95.2097	97.5085	98.3467	121.844	91.1979	81.3337	103.057	104.221	86.8996	121.829	96.5576	84.6245	106.729	103.361	90.1716	100.785	94.9752	112.978	98.8639	102.226	95.5721	102.02	102.714	95.9245	98.9099	104.86	101.88	107.812	96.8857	102.126	103.419	87.8772	107.977	95.1766	102.363	101.687	92.8505	99.9459
[truncated: 12 more columns]

## Sheet: Fig4c CoV-1 data
dilution	log10(dilution)	m1 Hexapro	m2 Hexapro	m3 Hexapro	m4 Hexapro	m5 Hexapro	m6 Hexapro	m7 Hexapro	m8 Hexapro	m9 Hexapro	m10 Hexapro	m16 Hexapro SS	m17 Hexapro SS	m18 Hexapro SS	m19 Hexapro SS	m20 Hexapro SS	m21 Hexapro SS	m22 Hexapro SS	m23 Hexapro SS	m24 Hexapro SS	m25 Hexapro SS	m31 Hexapro S2	m32 Hexapro S2	m33 Hexapro S2	m34 Hexapro S2	m35 Hexapro S2	m36 Hexapro S2	m37 Hexapro S2	m38 Hexapro S2	m39 Hexapro S2	m40 Hexapro S2	m46 Pentastalk	m47 Pentastalk	m48 Pentastalk	m49 Pentastalk	m50 Pentastalk	m51 Pentastalk	m52 Pentastalk	m53 Pentastalk	m54 Pentastalk	m55 Pentastalk	m61 Deltastalk	m62 Deltastalk	m63 Deltastalk	m64 Deltastalk	m65 Deltastalk	m66 Deltastalk	m67 Deltastalk	m68 Deltastalk
10	1	0.528	0.18	0.263	0.215	0.164	0.415	0.519	0.303	0.4	0.212	0.471	0.595	0.496	0.697	0.493	0.388	0.608	0.965	0.696	0.54	0.649	0.706	0.107	0.438	0.73	0.482	0.438	0.917	0.704	0.314	1.478	1.295	0.899	0.776	0.808	0.893	1.305	1.181	0.899	0.392	0.629	1.104	0.264	0.693	0.517	0.434	0.604	0.799
30	1.47712	1.52	1.402	1.121	2.191	2.181	1.474	1.209	1.482	1.192	0.887	0.859	1.39	1.557	1.688	1.274	1.055	1.349	1.803	0.979	1.053	1.263	1.154	0.985	1.314	1.396	1.712	1.276	2	2.328	1.454	100	0	0	0.012	0	0	1.803	1.471	1.095	1.183	1.656	2.518	1.392	1.624	1.17	1.256	1.752	1.593
90	1.95424	2.116	2.029	1.885	3.565	2.93	2.711	2.129	1.82	1.537	1.522	1.489	2.554	1.931	1.825	1.769	1.565	1.475	2.264	1.702	1.925	1.437	1.347	1.128	1.678	1.492	1.789	1.832	2.042	1.952	2.077	1.852	1.867	1.984	1.829	2.013	3.458	2.034	1.505	1.365	1.682	1.451	1.963	2.323	2.599	1.907	1.261	2.695	1.83
270	2.43136	2.539	2.348	2.834	4.141	3.263	3.485	2.978	2.392	0.109	3.522	2.341	2.783	2.227	2.563	1.508	1.57	2.004	2.617	1.867	1.562	2.185	1.895	1.271	2.424	2.176	1.892	2.15	1.749	2.425	2.397	1.936	0	1.346	2.29	2.42	3.744	2.7	2.258	2.09	2.566	1.546	1.974	4.454	1.696	2.072	1.597	3.114	2.404
810	2.90849	2.94	2.742	3.209	3.871	4.161	4.023	2.88	3.007	1.935	2.731	2.259	2.955	2.845	3.022	2.224	2.145	2.322	4.084	2.319	1.626	2.321	2.656	1.668	1.832	2.699	2.709	2.304	2.478	2.461	2.602	3.068	3.308	2.456	2.47	3.008	4.654	4.154	3.527	2.951	3.149	2.925	3.492	3.671	2.626	3.189	2.499	3.908	3.118
2430	3.38561	3.777	3.436	3.405	4.095	3.901	4.089	3.365	3.275	2.794	2.462	2.264	2.766	3.242	3.16	2.209	2.878	2.725	4.045	2.955	2.258	2.842	100	1.502	3.598	3.046	2.837	2.572	2.19	2.599	2.932	5.061	3.774	2.59	3.41	3.295	4.644	5.159	4.189	4.86	3.845	3.539	3.954	4.796	4.228	3.964	3.368	3.667	3.54
7290	3.86273	3.497	2.961	3.595	3.707	2.738	4.457	3.724	3.476	2.738	2.732	2.816	2.847	3.064	3.278	3.327	2.985	3.004	2.86	2.955	2.755	2.72	3.296	2.27	3.618	2.953	3.14	2.66	2.919	3.092	3.404	4.335	4.655	3.062	3.602	3.79	4.267	5.517	4.551	3.619	3.881	3.73	4.509	4.383	4.418	3.597	3.353	4.368	4.874
21870	4.33985	3.286	3.982	3.724	4.685	3.992	4.66	3.169	3.445	3.12	2.548	3.195	2.716	3.157	3.234	3.309	2.883	3.489	4.373	3.24	2.952	2.716	3.123	3.193	3.612	3.378	3.002	3.377	2.702	2.744	2.748	4.491	5.529	3.914	4.357	4.197	4.397	4.793	4.515	4.182	4.258	4.027	3.974	4.736	4.761	4.17	3.609	4.267	3.799
65610	4.81697	4.408	5.538	4.112	4.396	4.464	5.173	2.691	2.105	2.926	2.298	3.043	3.099	2.759	3.043	3.628	3.46	2.994	4.405	3.047	2.96	2.884	0.059	3.213	3.211	3.65	2.967	3.088	2.42	1.884	3.343	4.415	4.348	1.508	4.333	4.466	4.81	3.326	4.915	3.175	3.734	3.418	4.022	4.526	4.02	4.217	3.232	4.16	4.099
		3.858	4.364	3.762	3.987	4.79	4.942	3.761	0.538	2.877	2.907	2.538	2.896	3.083	4.273	4.016	3.289	4.171	5.245	3.116	3.994	3.488	3.329	4.168	1.076	4.817	4.264	3.72	3.52	3.057	3.775	5.162	5.571	5.049	4.747	5.106	4.692	3.593	6.441	3.623	4.334	3.899	5.352	4.257	5.025	4.842	3.839	5.078	5.141
							4.28383						2.9958						4.01283						3.19517						3.85883						5.0545						4.54033						4.697
													excluded m8 in average
	excluded
	check cytation
	pass cytation check
		Normalized data by plate
dilution	log10(dilution)	m1 Hexapro	m2 Hexapro	m3 Hexapro	m4 Hexapro	m5 Hexapro	m6 Hexapro	m7 Hexapro	m8 Hexapro	m9 Hexapro	m10 Hexapro	m16 Hexapro SS	m17 Hexapro SS	m18 Hexapro SS	m19 Hexapro SS	m20 Hexapro SS	m21 Hexapro SS	m22 Hexapro SS	m23 Hexapro SS	m24 Hexapro SS	m25 Hexapro SS	m31 Hexapro S2	m32 Hexapro S2	m33 Hexapro S2	m34 Hexapro S2	m35 Hexapro S2	m36 Hexapro S2	m37 Hexapro S2	m38 Hexapro S2	m39 Hexapro S2	m40 Hexapro S2	m46 Pentastalk	m47 Pentastalk	m48 Pentastalk	m49 Pentastalk	m50 Pentastalk	m51 Pentastalk	m52 Pentastalk	m53 Pentastalk	m54 Pentastalk	m55 Pentastalk	m61 Deltastalk	m62 Deltastalk	m63 Deltastalk	m64 Deltastalk	m65 Deltastalk	m66 Deltastalk	m67 Deltastalk	m68 Deltastalk
10	1	12.3254	4.20184	6.13936	5.01887	3.82835	9.68759	17.3243	10.1142	13.352	7.07657	15.722	19.8611	12.3603	17.3693	12.2856	9.66898	15.1514	24.0478	21.7829	16.9005	20.3119	22.0959	3.34881	13.7082	18.9176	12.4908	11.3506	23.7637	18.2439	8.13717	29.2413	25.6207	17.7861	15.3527	15.9858	17.6674	28.7424	26.0113	19.8003	8.63373	13.8536	24.3154	5.62061	14.7541	11.007	9.23994	12.8593	17.0109
30	1.47712	35.4822	32.7277	26.1682	51.1458	50.9123	34.4084	40.3565	49.4693	39.789	29.6081	28.6735	46.3983	38.8005	42.065	31.7481	26.2907	33.6171	44.9308	30.64	32.956	39.5285	36.1171	30.8278	41.1246	36.1767	44.3657	33.067	51.8291	60.3291	37.6798	1978.44	0	0	0.237412	0	0	39.7107	32.3985	24.1172	26.0554	36.4731	55.4585	29.6359	34.5753	24.9095	26.7405	37.3004	33.9153
90	1.95424	49.395	47.3641	44.0026	83.2199	68.3967	63.2844	71.0662	60.7517	51.3052	50.8045	49.7029	85.2527	48.1206	45.4791	44.0836	38.9999	36.7571	56.419	53.268	60.2472	44.9742	42.1574	35.3033	52.5168	38.6645	46.3612	47.4755	52.9175	50.5852	53.8246	36.6406	36.9374	39.2522	36.1856	39.8259	68.4143	44.7985	33.1473	30.0639	37.0457	31.958	43.2347	49.4571	55.3332	40.6004	26.8469	57.377	38.961
270	2.43136	59.2693	54.8107	66.1557	96.6658	76.1701	81.3524	99.4058	79.8451	3.63843	117.565	78.1427	92.8967	55.4969	63.8701	37.5794	39.1245	49.9398	65.2158	58.432	48.8863	68.3845	59.3083	39.7788	75.8646	56.3901	49.0304	55.7163	45.3246	62.8428	62.1172	38.3025	0	26.6297	45.3062	47.8781	74.0726	59.467	49.732	46.0319	56.5157	34.0504	43.477	94.8265	36.1082	44.1133	34.0004	66.2976	51.1816
810	2.90849	68.6301	64.0081	74.9095	90.363	97.1326	93.9112	96.1346	100.374	64.5904	91.161	75.4056	98.6381	70.8975	75.3084	55.4222	53.4535	57.8644	101.773	72.5784	50.8894	72.641	83.1256	52.2038	57.3366	69.9434	70.2026	59.7072	64.2163	63.7758	67.4297	60.6984	65.4466	48.5904	48.8673	59.5113	92.0764	91.4911	77.6815	64.9952	69.3561	64.4226	76.9107	78.1563	55.908	67.8944	53.2042	83.202	66.3828
2430	3.38561	88.1687	80.2085	79.4849	95.592	91.0633	95.4519	112.324	109.32	93.2639	82.1817	75.5725	92.3293	80.7908	78.7474	55.0484	71.7199	67.9071	100.802	92.4834	70.6692	88.9468	3129.73	47.0085	112.608	78.9358	73.5196	66.6523	56.7529	67.352	75.9815	100.129	74.6661	51.2415	67.4646	65.1894	91.8785	113.626	92.2619	107.041	84.6854	77.9458	87.0861	102.108	90.0149	84.3943	71.7053	78.0711	75.3673
7290	3.86273	81.6325	69.1203	83.9202	86.5346	63.9147	104.042	124.307	116.029	91.3946	91.1943	93.9983	95.033	76.355	81.6879	82.909	74.3863	74.8598	71.2713	92.4834	86.224	85.1286	103.156	71.0448	113.234	76.5257	81.3717	68.9328	75.6446	80.1278	88.2132	85.7652	92.0962	60.5797	71.2632	74.9827	84.4198	121.511	100.235	79.7078	85.4783	82.1526	99.3099	93.3149	94.06	76.5808	71.386	92.9955	103.768
21870	4.33985	76.707	92.9541	86.9315	109.365	93.1876	108.781	105.781	114.994	104.146	85.0524	106.649	90.6603	78.6726	80.5914	82.4604	71.8445	86.946	108.975	101.403	92.3895	85.0034	97.7414	99.9322	113.046	87.5394	77.7955	87.5135	70.0212	71.1096	71.2132	88.8515	109.388	77.4359	86.2004	83.0349	86.9918	105.565	99.442	92.1078	93.7817	88.6939	87.5266	100.83	101.363	88.7801	76.8363	90.8452	80.8814
65610	4.81697	102.898	129.277	95.9888	102.618	104.206	120.756	89.8258	70.265	97.6701	76.7074	101.576	103.445	68.7544	75.8317	90.4099	86.2234	74.6106	109.773	95.3628	92.6399	90.2613	1.84654	100.558	100.496	94.5882	76.8885	80.0242	62.7133	48.823	86.6324	87.3479	86.0224	29.8348	85.7256	88.3569	95.1627	73.2545	108.252	69.9288	82.2407	75.2808	88.5838	96.3594	85.5865	89.7807	68.8099	88.5672	87.2685
		90.0595	101.871	87.8185	93.0708	111.816	115.364	125.542	17.9585	96.0344	97.0359	84.7186	96.6687	76.8285	106.483	100.079	81.962	103.942	130.706	97.5223	125.001	109.165	104.189	130.447	33.6759	124.83	110.5	96.4022	91.2193	79.2208	97.8275	102.127	110.219	99.8912	93.9163	101.019	92.8282	79.1352	141.862	79.7959	95.4555	85.8748	117.877	90.6323	106.983	103.087	81.733	108.112	109.453
[truncated: 12 more columns]

## Sheet: Fig4d SHC014 data
dilution	log10(dilution)	m1 Hexapro	m2 Hexapro	m3 Hexapro	m4 Hexapro	m5 Hexapro	m6 Hexapro	m7 Hexapro	m8 Hexapro	m9 Hexapro	m10 Hexapro	m16 Hexapro SS	m17 Hexapro SS	m18 Hexapro SS	m19 Hexapro SS	m20 Hexapro SS	m21 Hexapro SS	m22 Hexapro SS	m23 Hexapro SS	m24 Hexapro SS	m25 Hexapro SS	m31 Hexapro S2	m32 Hexapro S2	m33 Hexapro S2	m34 Hexapro S2	m35 Hexapro S2	m36 Hexapro S2	m37 Hexapro S2	m38 Hexapro S2	m39 Hexapro S2	m40 Hexapro S2	m46 Pentastalk	m47 Pentastalk	m48 Pentastalk	m49 Pentastalk	m50 Pentastalk	m51 Pentastalk	m52 Pentastalk	m53 Pentastalk	m54 Pentastalk	m55 Pentastalk	m61 Deltastalk	m62 Deltastalk	m63 Deltastalk	m64 Deltastalk	m65 Deltastalk	m66 Deltastalk	m67 Deltastalk	m68 Deltastalk
10	1	0.167	0.061	0.112	0.233	0.081	0.14	0.255	0	0	0.083	0.323	0.432	0.187	0.237	0.151	0.187	0.207	0.408	0.023	0.54	0.23	0.358	0.014	0.022	0.238	0.213	0.455	0.215	0.538	0.077	0.606	0.453	0.465	0.057	0.12	0.683	0.878	0.218	0.298	0.179	0.685	1.037	0.906	1.02	0.264	0.365	0.705	0.613
30	1.47712	2.34	0.984	1.953	2.308	1.392	1.08	2.121	0.435	1.349	1.845	1.484	2.176	1.622	1.481	1.212	1.331	1.455	1.746	1.296	2.131	2.17	1.469	1.188	1.058	1.9	2.33	1.55	1.504	1.746	1.657	3.712	4.077	3.568	2.433	2.539	4.554	3.829	2.711	3.43	2.198	3.475	4.725	3.067	3.348	2.402	2.054	2.876	2.147
90	1.95424	5.128	2.728	2.978	3.902	4.349	2.011	4.472	2.679	2.613	2.523	3.467	3.162	3.223	2.555	1.749	2.139	2.253	2.645	2.914	2.276	2.591	2.398	2.32	2.122	2.542	2.272	2.611	2.19	3.3	3.099	6.194	5.05	5.713	4.744	4.71	6.81	4.926	4.22	4.735	3.59	4.956	6.467	5.148	4.553	4.41	3.246	5.187	5.416
270	2.43136	4.834	4.037	4.672	4.508	5.582	2.91	4.873	3.429	2.38	2.981	3.555	3.378	3.28	3.987	2.021	2.542	2.689	3.748	3.589	3.377	2.673	3.009	2.937	2.562	3.218	2.681	2.281	2.754	3.648	3.875	6.856	5.787	7.457	6.409	9.299	6.185	6.351	5.558	6.674	5.558	5.303	7.244	5.067	4.423	4.174	3.246	6.054	6.176
810	2.90849	5.464	4.214	5.295	6.301	5.818	3.734	5.559	4.142	3.648	2.746	3.815	5.638	3.847	3.846	2.347	2.445	3.658	4.061	3.979	3.17	3.021	3.202	3.087	3.517	5.094	3.389	3.325	2.395	3.858	2.75	8.599	8.959	7.441	6.27	7.209	8.526	9.093	6.641	7.752	6.097	6.223	8.986	5.234	5.949	5.087	4.627	6.074	6.815
2430	3.38561	6.841	6.887	6.341	7.788	7.213	5.415	5.96	5.948	4.97	4.548	4.819	4.125	6.365	5.114	3.93	5.798	4.213	5.037	5.255	4.507	3.591	4.259	3.711	5.181	5.337	4.293	4.064	4.453	3.748	5.457	10.347	9.89	8.938	9.394	10.076	9.755	2.405	7.956	7.703	8.575	8.155	11.141	7.8	7.02	5.33	6.486	8.742	7.993
7290	3.86273	10.541	7.235	7.209	1.295	7.258	6.131	7.975	7.467	4.863	5.675	6.302	7.216	7.952	5.999	6.727	4.782	6.214	5.28	5.77	5.845	4.347	5.508	4.362	5.402	6.498	5.333	4.987	5.11	5.133	5.963	12.81	10.953	9.578	10.497	9.958	9.664	10.626	9.344	9.484	9.024	8.817	9.903	8.481	8.333	8.244	6.745	7.623	8.588
21870	4.33985	11.566	11.019	7.778	11.621	10.544	8.052	8.63	5.951	6.711	6.093	7.595	5.634	8.126	8.39	7.739	7.041	6.748	6.666	7.254	5.643	5.415	5.981	4.639	5.882	6.036	6.231	5.216	5.067	5.974	6.715	13.617	10.377	12.812	17.388	12.209	12.735	11.403	11.878	9.145	9.494	10.208	12.584	8.832	9.665	8.624	8.929	8.836	6.112
65610	4.81697	11.41	9.352	11.094	16.048	10.162	9.722	8.729	8.849	7.796	7.519	7.443	8.336	8.582	7.407	9.217	10.138	8.532	7.831	7.86	7.542	5.698	5.714	5.489	6.428	5.419	6.62	5.507	6.326	5.113	6.415	14.827	12.575	12.264	12.347	11.281	13.79	12.349	11.24	10.652	11.01	10.373	10.973	10.095	11.148	9.359	8.848	9.81	8.068
		12.259	12.068	10.35	13.509	14.644	11.896	7.645	8.92	7.918	8.049	10.692	8.614	9.741	8.923	12.911	11.74	9.762	7.7	7.668	7.126	6.409	5.4	5.855	6.894	8.091	6.799	6.814	5.592	6.426	7.667	15.782	12.75	13.305	13.482	11.754	9.437	11.288	13.048	12.667	12.996	12.104	14.111	10.232	10.491	9.401	11.261	11.834	0.671
							12.4543						8.63967						10.1295						6.55867						6.89817						12.7517						12.7023						10.3615
																																																	excluded m65, 66, 67, 68 for average
	excluded
	check cytation
	pass cytation check
		Normalized data by plate
dilution	log10(dilution)	m1 Hexapro	m2 Hexapro	m3 Hexapro	m4 Hexapro	m5 Hexapro	m6 Hexapro	m7 Hexapro	m8 Hexapro	m9 Hexapro	m10 Hexapro	m16 Hexapro SS	m17 Hexapro SS	m18 Hexapro SS	m19 Hexapro SS	m20 Hexapro SS	m21 Hexapro SS	m22 Hexapro SS	m23 Hexapro SS	m24 Hexapro SS	m25 Hexapro SS	m31 Hexapro S2	m32 Hexapro S2	m33 Hexapro S2	m34 Hexapro S2	m35 Hexapro S2	m36 Hexapro S2	m37 Hexapro S2	m38 Hexapro S2	m39 Hexapro S2	m40 Hexapro S2	m46 Pentastalk	m47 Pentastalk	m48 Pentastalk	m49 Pentastalk	m50 Pentastalk	m51 Pentastalk	m52 Pentastalk	m53 Pentastalk	m54 Pentastalk	m55 Pentastalk	m61 Deltastalk	m62 Deltastalk	m63 Deltastalk	m64 Deltastalk	m65 Deltastalk	m66 Deltastalk	m67 Deltastalk	m68 Deltastalk
10	1	1.3409	0.489789	0.899285	1.87083	0.650376	1.12411	2.9515	0	0	0.960685	3.73857	5.00019	1.84609	2.3397	1.4907	1.84609	2.04354	4.02784	0.350681	8.23338	3.50681	5.45843	0.213458	0.335434	3.45019	3.08778	6.59596	3.11677	7.79917	1.11624	4.75232	3.55248	3.64658	0.447	0.941053	5.35616	6.91212	1.71622	2.34603	1.40919	5.39271	8.16385	8.74391	9.84413	2.54789	3.52266	6.80403	5.91613
30	1.47712	18.7886	7.90086	15.6813	18.5317	11.1768	8.67168	24.5496	5.03492	15.614	21.355	17.1766	25.1862	16.0126	14.6207	11.9651	13.1398	14.364	17.2368	19.7601	32.4914	33.086	22.3978	18.1134	16.1313	27.5436	33.7771	22.4697	21.8029	25.3111	24.0209	29.1099	31.9723	27.9807	19.0799	19.9111	35.713	30.1441	21.3425	27.0029	17.3039	27.3572	37.1979	29.6	32.3119	23.182	19.8234	27.7566	20.7209
90	1.95424	41.1744	21.904	23.9114	31.3305	34.9196	16.147	51.7613	31.0081	30.2442	29.2025	40.1289	36.5986	31.818	25.2234	17.2664	21.1165	22.242	26.1119	44.4298	34.7022	39.505	36.5623	35.373	32.3541	36.8504	32.9363	37.8506	31.7476	47.8388	44.925	48.574	39.6027	44.802	37.203	36.9363	53.4048	38.7803	33.2222	37.2766	28.2625	39.0165	50.9119	49.6839	43.9415	42.5614	31.3275	50.0603	52.2704
270	2.43136	38.8138	32.4144	37.513	36.1962	44.8197	23.3654	56.4026	39.689	27.5474	34.5036	41.1474	39.0987	32.3807	39.3603	19.9516	25.095	26.5462	37.0008	54.7215	51.4891	40.7552	45.8782	44.7804	39.0628	46.6501	38.8654	33.0668	39.9237	52.8836	56.1743	53.7655	45.3823	58.4786	50.2601	72.9238	48.5035	49.9987	43.7557	52.5415	43.7557	41.7482	57.0289	48.9022	42.6869	40.2837	31.3275	58.4278	59.6053
810	2.90849	43.8723	33.8356	42.5153	50.5928	46.7147	29.9815	64.3428	47.9417	42.2239	31.7836	44.1568	65.2571	37.9782	37.9683	23.1699	24.1374	36.1123	40.0908	60.6678	48.333	46.0612	48.8209	47.0675	53.6237	73.8457	49.129	48.2012	34.7194	55.9279	39.8657	67.4343	70.2575	58.3532	49.17	56.5338	66.8618	71.5853	52.2817	61.0282	47.9991	48.991	70.7429	50.5139	57.4145	49.0952	44.6557	58.6209	65.7723
2430	3.38561	54.9287	55.298	50.914	62.5325	57.9156	43.4788	68.9841	68.8452	57.5254	52.6409	55.7776	47.7449	62.8363	50.4862	38.7976	57.2388	41.5914	49.726	80.123	68.7182	54.752	64.937	56.5816	78.9947	77.3684	62.2339	58.9142	64.5534	54.3333	79.108	81.1423	77.5585	70.0928	73.6688	79.0171	76.4998	18.9335	62.6342	60.6424	67.5073	64.2008	87.7083	75.2787	67.7508	51.4404	62.5971	84.37	77.1413
7290	3.86273	84.6372	58.0922	57.8835	10.398	58.2769	49.2278	92.3068	86.4269	56.2869	65.6854	72.9426	83.5217	78.5034	59.2231	66.41	47.2086	61.3456	52.125	87.9752	89.1187	66.2787	83.9805	66.5074	82.3643	94.1989	77.3104	72.2946	74.0777	74.4111	86.4433	100.457	85.8947	75.1118	82.3187	78.0918	75.7862	83.6539	73.5613	74.6634	71.0421	69.4124	77.9621	81.8511	80.4227	79.5638	65.0968	73.5704	82.8838
21870	4.33985	92.8673	88.4752	62.4522	93.3089	84.6613	64.6522	99.8881	68.88	77.6766	70.5236	87.9085	65.2108	80.2211	82.8274	76.4006	69.5098	66.6173	65.8078	110.602	86.0388	82.5625	91.1923	70.7308	89.6829	87.5015	90.3283	75.6143	73.4543	86.6027	97.3447	106.786	81.3776	100.473	136.359	95.7443	99.8693	89.7709	93.5104	71.9946	74.7422	80.3632	99.0684	85.2386	93.278	83.2312	86.1748	85.2772	58.9876
65610	4.81697	91.6147	75.0903	89.0774	128.855	81.5941	78.0612	101.034	102.423	90.235	87.0288	86.1492	96.4852	84.7228	73.1231	90.9917	100.084	84.2292	77.3089	119.841	114.993	86.8774	87.1214	83.6908	98.0077	78.5571	95.9675	79.8328	91.7055	74.1211	92.9957	116.275	98.6146	96.1757	96.8266	88.4669	108.143	97.2184	88.4877	83.8586	86.677	81.6622	86.3857	97.428	107.591	90.3248	85.393	94.6774	77.8652
		98.4316	96.898	83.1036	108.468	117.582	95.517	88.4872	103.245	91.6471	93.1633	123.755	99.7029	96.1647	88.0892	127.459	115.899	96.372	76.0156	116.914	108.65	97.718	82.3338	89.2712	105.113	117.292	98.5624	98.7799	81.065	93.1552	111.145	123.764	99.9869	104.339	105.727	92.1762	74.006	88.8656	102.721	99.7218	102.312	95.2896	111.09	98.7502	101.25	90.7301	108.681	114.211	6.4759
[truncated: 12 more columns]

## Sheet: Fig4e MERS data
dilution	log10(dilution)	m1 Hexapro	m2 Hexapro	m3 Hexapro	m4 Hexapro	m5 Hexapro	m6 Hexapro	m7 Hexapro	m8 Hexapro	m9 Hexapro	m10 Hexapro	m16 Hexapro SS	m17 Hexapro SS	m18 Hexapro SS	m19 Hexapro SS	m20 Hexapro SS	m21 Hexapro SS	m22 Hexapro SS	m23 Hexapro SS	m24 Hexapro SS	m25 Hexapro SS	m31 Hexapro S2	m32 Hexapro S2	m33 Hexapro S2	m34 Hexapro S2	m35 Hexapro S2	m36 Hexapro S2	m37 Hexapro S2	m38 Hexapro S2	m39 Hexapro S2	m40 Hexapro S2	m46 Pentastalk	m47 Pentastalk	m48 Pentastalk	m49 Pentastalk	m50 Pentastalk	m51 Pentastalk	m52 Pentastalk	m53 Pentastalk	m54 Pentastalk	m55 Pentastalk	m61 Deltastalk	m62 Deltastalk	m63 Deltastalk	m64 Deltastalk	m65 Deltastalk	m66 Deltastalk	m67 Deltastalk	m68 Deltastalk
10	1	2.662	4.371	2.72	1.695	0.761	1.624	2.907	1.662	1.446	2.456	2.467	1.574	3.888	3.634	2.373	3.354	6.83	3.383	4.049	3.66	2.577	2.82	1.847	1.852	2.881	2.581	2.842	2.888	2.435	2.168	7.164	9.251	5.426	5.776	4.54	7.091	8.134	5.947	3.744	4.872	3.464	5.494	4.876	5.189	5.224	4.914	4.625	4.266
30	1.47712	8.365	9.673	8.553	6.599	5.348	6.621	9.126	6.954	6.88	7.712	7.723	7.367	10.999	12.734	8.98	10.892	12.142	10.724	9.96	9.19	8.907	9.903	7.726	8.166	11.517	7.553	7.832	9.092	8.714	10.131	22.626	20.439	12.734	12.72	11.832	14.111	18.425	15.667	13	14.214	13.213	19.279	17.164	16.275	13.688	14.129	19.293	16.498
90	1.95424	9.763	12.369	9.825	8.817	7.989	8.66	9.658	9.086	8.883	8.671	9.379	9.142	13.031	10.901	9.687	10.992	14.145	12.175	12.904	12.879	12.29	11.906	9.437	11.079	14.54	8.809	10.735	11.558	11.096	12.299	35.998	22.435	17.707	14.249	18.281	17.469	23.35	21.955	19.595	24.076	20.168	25.485	21.924	22.577	17.849	22.98	24.138	20.305
270	2.43136	13.008	12.364	12.296	12.177	12.072	11.067	12.442	11.298	9.865	10.973	11.985	10.595	17.883	16.69	12.872	14.03	15.929	14.762	16.241	15.777	14.302	14.847	14.51	14.386	17.56	13.814	14.301	14.689	15.146	13.099	24.255	26.868	21.852	23.574	19.479	24.231	32.477	27.199	26.559	25.438	25.927	27.558	33.145	27.573	23.139	25.481	29.16	25.636
810	2.90849	16.345	18.419	14.677	14.073	14.239	14.83	14.908	14.689	14.314	13.982	14.72	13.466	17.529	17.917	13.739	15.743	17.802	17.865	19.802	18.316	16.323	17.271	16.977	16.477	19.205	15.31	14.738	17.479	21.049	20.098	29.027	27.421	26.12	25.646	26.526	30.248	36.375	34.912	27.015	29.764	30.651	29.505	39.32	34.168	26.674	26.595	26.381	21.995
2430	3.38561	19.642	19.822	17.241	17.674	19.255	17.66	18.125	16.787	15.784	15.016	17.692	17.487	22.002	19.134	19.954	20.585	21.349	20.432	24.523	20.83	15.898	18.991	18.7	20.773	21.405	18.771	17.872	20.467	20.032	20.228	33.201	31.124	34.558	27.395	29.357	28.518	36.963	32.89	30.305	35.952	32.793	34.698	33.304	38.502	30.799	28.054	34.219	28.071
7290	3.86273	17.851	19.197	18.491	17.548	19.944	18.416	17.973	17.384	18.527	16.956	59.732	18.386	21.132	20.606	17.53	18.227	21.845	19.725	25.221	19.334	18.209	19.495	18.622	18.197	20.851	21.095	20.479	21.84	22.842	24.536	32.671	35.239	31.961	33.123	36.332	33.027	39.665	39.811	38.776	37.381	38.713	29.898	36.306	40.698	32.477	33.941	38.107	34.873
21870	4.33985	19.892	20.274	19.354	21.338	19.35	21.801	19.152	16.061	22.131	17.042	17.36	18.956	20.911	19.526	20.052	21.62	25.375	19.254	25.861	22.766	19.819	19.383	19.964	24.376	20.721	19.321	18.838	21.208	22.999	21.12	35.335	36.065	32.101	33.064	31.438	33.161	37.977	38.963	36.89	35.955	34.685	33.639	34.686	41.992	33.127	34.592	34.312	29.212
65610	4.81697	25.085	19.363	18.55	26.102	18.448	22.813	19.198	17.557	25.053	19.811	18.92	18.154	19.613	21.66	20.976	21.018	22.638	20.317	23.005	21.851	16.914	19.222	18.212	20.645	17.595	14.867	17.598	21.455	22.788	23.586	34.273	35.858	37.92	34.027	33.482	36.344	35.799	37.578	34.844	37.713	34.716	31.25	39.346	37.804	32.787	31.85	33.281	30.538
		19.66	22.539	18.516	18.267	17.425	23.18	20.028	18.703	21.073	18.081	19.977	17.033	29.295	21.431	21.942	21.511	20.282	19.82	25.446	21.934	17.948	22.458	20.426	20.889	18.995	14.209	17.72	20.899	21.728	21.899	35.01	34.92	34.829	32.476	33.936	34.516	35.216	35.795	35.605	38.896	36.935	36.047	31.064	37.711	38.392	32.847	33.636	33.643
							19.4096						19.1492						22.3802						21.5168						19.2417						34.2812						36.4157						34.5488
							exclude m2 from average
		Normalized data by plate
excluded	1	13.7149	22.5198	14.0137	8.73279	3.92074	8.36699	15.1808	8.67923	7.55124	12.8256	12.8831	8.21968	17.3725	16.2376	10.6031	14.9865	30.5181	15.1161	18.8178	17.0099	11.9767	13.106	8.58398	8.60721	14.9727	13.4136	14.77	15.0091	12.6548	11.2672	20.8978	26.9857	15.8279	16.8489	13.2434	20.6848	22.3365	16.3309	10.2813	13.3789	9.51239	15.0869	14.1134	15.0193	15.1206	14.2233	13.3868	12.3477
check cytation	1.47712	43.0972	49.8362	44.0658	33.9986	27.5534	34.112	47.6574	36.3149	35.9285	40.2733	40.3307	38.4716	49.1462	56.8986	40.1248	48.6681	54.2534	47.9174	46.2893	42.7107	41.3955	46.0244	35.9068	37.9517	59.8545	39.2534	40.7033	47.2516	45.2871	52.6514	66.0013	59.6217	37.1458	37.1049	34.5146	41.1625	50.5964	43.0227	35.6989	39.0327	36.2838	52.9415	49.6804	47.1072	39.6193	40.8957	55.8427	47.7527
pass cytation check	1.95424	50.2999	63.7262	50.6193	45.426	41.16	44.6171	50.4356	47.4485	46.3884	45.2813	48.9786	47.741	58.2257	48.7083	43.2839	49.1149	63.2033	54.4008	59.9717	59.8555	57.1181	55.3334	43.8587	51.4899	75.5652	45.7809	55.7904	60.0676	57.6665	63.9186	105.008	65.4441	51.6523	41.5651	53.3267	50.958	64.1208	60.29	53.8093	66.1144	55.3828	69.9836	63.458	65.3481	51.6631	66.5145	69.8663	58.7719
	2.43136	67.0184	63.7004	63.3501	62.737	62.196	57.0182	64.9741	59	51.5166	57.3028	62.5876	55.3288	79.9056	74.575	57.5152	62.6894	71.1746	65.9602	75.4804	73.324	66.4689	69.0018	67.4356	66.8593	91.2603	71.7921	74.3231	76.3395	78.7146	68.0762	70.7531	78.3754	63.7435	68.7666	56.8213	70.6831	89.1841	74.6904	72.9329	69.8545	71.1974	75.6762	95.9367	79.8088	66.9748	73.7536	84.4023	74.2022
	2.90849	84.2109	94.8963	75.6172	72.5054	73.3606	76.4055	77.852	76.7083	74.75	73.0162	76.8702	70.3216	78.3238	80.0575	61.3892	70.3435	79.5436	79.8251	92.0303	85.1241	75.8615	80.2674	78.901	76.5773	99.8094	79.5669	76.5942	90.8393	109.393	104.45	84.6733	79.9885	76.1934	74.8108	77.3778	88.235	99.8883	95.8708	74.1851	81.7341	84.1698	81.0228	113.81	98.8977	77.2067	76.978	76.3586	63.6635
	3.38561	101.197	102.125	88.8272	91.058	99.2035	90.9859	94.6516	87.6644	82.4266	78.4159	92.3904	91.3199	98.3103	85.4953	89.1593	91.9788	95.3925	91.2951	113.971	96.8079	73.8863	88.2611	86.9087	96.543	111.243	97.5539	92.8818	106.368	104.107	105.126	96.8491	90.7904	100.808	79.9127	85.6359	83.1885	101.503	90.3183	83.2197	98.7267	90.0519	95.2832	96.3969	111.442	89.1463	81.201	99.0453	81.2502
	3.86273	91.97	98.9047	95.2673	90.4089	102.753	94.8809	93.8579	90.782	96.7509	88.5469	311.93	96.0146	94.4229	92.0726	78.3283	81.4426	97.6087	88.1361	117.215	89.8552	84.6268	90.6035	86.5462	84.571	108.364	109.632	106.43	113.504	118.711	127.515	95.3031	102.794	93.2319	96.6216	105.982	96.3415	108.923	109.324	106.482	102.651	106.309	82.102	105.086	117.798	94.0032	98.2407	110.299	100.938
	4.33985	102.485	104.453	99.7135	109.935	99.6929	112.321	100.015	83.8731	115.572	88.996	90.6567	98.9913	93.4354	87.2469	89.5972	96.6034	113.382	86.0315	120.19	105.806	92.1093	90.083	92.7832	113.288	107.688	100.412	97.9021	110.219	119.527	109.762	103.074	105.204	93.6403	96.4495	91.7063	96.7324	104.288	106.995	101.303	98.735	95.2475	92.3751	100.397	121.544	95.8846	100.125	99.3145	84.5528
	4.81697	129.24	99.7599	95.5713	134.48	95.0458	117.535	100.255	91.6855	130.831	103.456	98.8033	94.8031	87.6356	96.7821	93.7258	93.9135	101.152	90.7813	106.916	101.553	78.6082	89.3347	84.6407	95.9481	91.4422	77.2646	91.4578	111.503	118.43	122.578	99.9762	104.6	110.615	99.2586	97.6688	106.017	98.3066	103.192	95.6841	103.563	95.3326	85.8147	113.885	109.422	94.9005	92.1884	96.3303	88.3908
		101.29	116.123	95.3961	94.1132	89.7752	119.425	104.589	97.67	110.047	94.4219	104.323	88.949	130.897	95.7589	98.0422	96.1164	90.6249	88.5606	118.261	101.939	83.4138	104.374	94.9303	97.0821	98.7181	73.845	92.0918	108.613	112.922	113.81	102.126	101.864	101.598	94.7342	98.9931	100.685	96.7056	98.2956	97.7739	106.811	101.426	98.9876	89.9133	109.153	111.124	95.0741	97.3578	97.3781
[truncated: 12 more columns]

## Sheet: Fig 5
Single boost SARS-CoV-2 MA10
Cage #	mouse ID	conseq #	sex	Dose	Virus	age	construct	0.7	0.8	0	1	2	3	4	5	6	7		congestion score		Titer nasal	Titer lung
1	0	1	f	10^4	MA10	10 weeks	HexaPro	15.26	17.44	21.8	22.6	22.7							0		#DIV/0!	#DIV/0!
	1	2	f	10^4	MA10	10 weeks	HexaPro	14.98	17.12	21.4	22.7	22.5							0		150	#DIV/0!
	2	3	f	10^4	MA10	10 weeks	HexaPro	16.03	18.32	22.9	23.5	23.1							0		#DIV/0!	#DIV/0!
	3	4	f	10^4	MA10	10 weeks	HexaPro	15.12	17.28	21.6	22	21.9							0		5000	#DIV/0!
	4	5	f	10^4	MA10	10 weeks	HexaPro	16.38	18.72	23.4	25.4	23.5							0		2000	#DIV/0!
2	none	6	f	10^4	MA10	10 weeks	HexaPro	0	0												#DIV/0!	#DIV/0!
	1	7	f	10^4	MA10	10 weeks	HexaPro	14.98	17.12	21.4	22.1	21.8	21.1	22.7					0		#DIV/0!	#DIV/0!
	2	8	f	10^4	MA10	10 weeks	HexaPro	16.17	18.48	23.1	22.8	23	23	24.4					0		#DIV/0!	#DIV/0!
	3	9	f	10^4	MA10	10 weeks	HexaPro	15.47	17.68	22.1	23.4	23.3	22.2	23.1					0		#DIV/0!	#DIV/0!
	4	10	f	10^4	MA10	10 weeks	HexaPro	14.91	17.04	21.3	22.2	21.9	21.4	22					0		#DIV/0!	#DIV/0!
3	0	11	f	10^4	MA10	10 weeks	HexaPro	15.26	17.44	21.8	22.7	22.4	22	23.1	24	24	23.2		0		#DIV/0!	#DIV/0!
	1	12	f	10^4	MA10	10 weeks	HexaPro	15.68	17.92	22.4	23.4	23.2	23.1	23.8	23.7	24.2	23.2		0		#DIV/0!	#DIV/0!
	2	13	f	10^4	MA10	10 weeks	HexaPro	15.82	18.08	22.6	23.5	23.8	23.8	24.6	25	25	24.4		0		#DIV/0!	#DIV/0!
	3	14	f	10^4	MA10	10 weeks	HexaPro	13.51	15.44	19.3	20.4	20	19.8	20.7	21.4	21.4	20.7		0		#DIV/0!	#DIV/0!
	4	15	f	10^4	MA10	10 weeks	HexaPro	15.82	18.08	22.6	24	23.2	23	24.2	24.8	24.8	23.5		0		#DIV/0!	#DIV/0!
4	none	16	f	10^4	MA10	10 weeks	HexaPro SS	15.82	18.08	22.6	23	22.2							0		31000	1425000
	1	17	f	10^4	MA10	10 weeks	HexaPro SS	15.82	18.08	22.6	23	22							0		200	3250000
	2	18	f	10^4	MA10	10 weeks	HexaPro SS	16.24	18.56	23.2	24	22.8							0		425000	1625000
	3	19	f	10^4	MA10	10 weeks	HexaPro SS	0	0												#DIV/0!	#DIV/0!
	4	20	f	10^4	MA10	10 weeks	HexaPro SS	15.05	17.2	21.5	22.3	21.9							0		9000	135000
5	none	21	f	10^4	MA10	10 weeks	HexaPro SS	15.82	18.08	22.6	23.7	23.2	22.2	23.7					0.5		1450	#DIV/0!
	1	22	f	10^4	MA10	10 weeks	HexaPro SS	15.96	18.24	22.8	23.7	22.1	21	21.4					0.5		825	#DIV/0!
	2	23	f	10^4	MA10	10 weeks	HexaPro SS	14.63	16.72	20.9	21.7	19.9	19.9	20.6					0		6000	200
	3	24	f	10^4	MA10	10 weeks	HexaPro SS	14.7	16.8	21	21.3	20.2	19.1	18.4					1		2500	1375
	4	25	f	10^4	MA10	10 weeks	HexaPro SS	16.38	18.72	23.4	23.8	22	21.3	20.5					0.5		100	9000
6	none	26	f	10^4	MA10	10 weeks	HexaPro SS	16.03	18.32	22.9	24.6	22.3	21.5	20.8	20.9	21.3	21.5		0.5		#DIV/0!	#DIV/0!
	1	27	f	10^4	MA10	10 weeks	HexaPro SS	14.42	16.48	20.6	21.4	19.5	18	18	18.7	19.4	20		0.5		#DIV/0!	#DIV/0!
	2	28	f	10^4	MA10	10 weeks	HexaPro SS	14.14	16.16	20.2	21.2	19	17.7	17.5	18.1	18.6	19.4		0.5		#DIV/0!	#DIV/0!
	3	29	f	10^4	MA10	10 weeks	HexaPro SS	14.91	17.04	21.3	22.4	20.2	18.7	18.2	18.6	18.9	19.9		0.5		#DIV/0!	#DIV/0!
	4	30	f	10^4	MA10	10 weeks	HexaPro SS	13.79	15.76	19.7	21.5	19.6	19.1	20.5	21.2	21.2	21.5		0		#DIV/0!	#DIV/0!
7	none	31	f	10^4	MA10	10 weeks	HexaPro S2	13.86	15.84	19.8	20.2	18.4							0.5		700000	11500000
	1	32	f	10^4	MA10	10 weeks	HexaPro S2	14.84	16.96	21.2	21.7	19.6							0		45000	11500000
	2	33	f	10^4	MA10	10 weeks	HexaPro S2	15.68	17.92	22.4	23.8	22							0		17250	570000
	3	34	f	10^4	MA10	10 weeks	HexaPro S2	16.38	18.72	23.4	24.5	22.5							0		37500	6000000
	4	35	f	10^4	MA10	10 weeks	HexaPro S2	14.77	16.88	21.1	22.6	20.9							0		60000	931667
8	none	36	f	10^4	MA10	10 weeks	HexaPro S2	16.45	18.8	23.5	24.6	22.3	20.7	20.2					0.5		150	650
	1	37	f	10^4	MA10	10 weeks	HexaPro S2	15.26	17.44	21.8	22.6	20.8	18.4	18.3					0.5		800	18750
	2	38	f	10^4	MA10	10 weeks	HexaPro S2	15.75	18	22.5	22.2	20.7	18.9	17.9					1		450	87500
	3	39	f	10^4	MA10	10 weeks	HexaPro S2	15.4	17.6	22	22.4	21	19.7	19.7					0.5		250	375
	4	40	f	10^4	MA10	10 weeks	HexaPro S2	16.94	19.36	24.2	24.8	22.8	22.5	22.7					0.5		#DIV/0!	1425
9	none	41	f	10^4	MA10	10 weeks	HexaPro S2	15.54	17.76	22.2	23.7	21.8	20.6	20.2	23	21.4	23.6		0		#DIV/0!	#DIV/0!
	1	42	f	10^4	MA10	10 weeks	HexaPro S2	15.4	17.6	22	23.8	21.5	20	19.8	20	19.6	22.5		0.5		#DIV/0!	#DIV/0!
	2	43	f	10^4	MA10	10 weeks	HexaPro S2	14.7	16.8	21	21.8	20	18.6	17.9	18	18.8	19.4		0.5		#DIV/0!	#DIV/0!
	3	44	f	10^4	MA10	10 weeks	HexaPro S2	14.91	17.04	21.3	21.5	20	19.4	19.6	20.4	19.4	20.8		0.5		#DIV/0!	#DIV/0!
	4	45	f	10^4	MA10	10 weeks	HexaPro S2	15.75	18	22.5	23.8	21.4	20.1	20.4	21.5	22	21.7		0		#DIV/0!	#DIV/0!
10	none	46	f	10^4	MA10	10 weeks	Penta Stalk	15.47	17.68	22.1	23.5	20.9							0		115000	1700000
	1	47	f	10^4	MA10	10 weeks	Penta Stalk	15.75	18	22.5	23.7	21.4							0		9000	3050000
	2	48	f	10^4	MA10	10 weeks	Penta Stalk	13.72	15.68	19.6	20.1	18.3							0.5		290000	408333
	3	49	f	10^4	MA10	10 weeks	Penta Stalk	15.96	18.24	22.8	23.7	22.3							0		50000	1250000
	4	50	f	10^4	MA10	10 weeks	Penta Stalk	16.66	19.04	23.8	25.2	22.7							0.5		100000	362500
11	none	51	f	10^4	MA10	10 weeks	Penta Stalk	16.52	18.88	23.6	23.7	21.9	20.5	20.3					0.5		400	6566.67
	1	52	f	10^4	MA10	10 weeks	Penta Stalk	14.7	16.8	21	21.2	19.7	18.2	17.8					0.5		300	5250
	2	53	f	10^4	MA10	10 weeks	Penta Stalk	17.08	19.52	24.4	26.3	24.1	24.5	25.7					0		15500	950
	3	54	f	10^4	MA10	10 weeks	Penta Stalk	14.07	16.08	20.1	20.9	19.3	18.3	17.9					1		#DIV/0!	3550
	4	55	f	10^4	MA10	10 weeks	Penta Stalk	14.63	16.72	20.9	21.8	19.4	18.3	19.5					0		#DIV/0!	50
12	none	56	f	10^4	MA10	10 weeks	Penta Stalk	13.79	15.76	19.7	20.5	19.1	18	18.1	19	20.1	20.4		0.5		#DIV/0!	#DIV/0!
	1	57	f	10^4	MA10	10 weeks	Penta Stalk	16.59	18.96	23.7	24.7	22.8	21.8	22.2	22.5	23.2	23.2		0		#DIV/0!	#DIV/0!
	2	58	f	10^4	MA10	10 weeks	Penta Stalk	13.37	15.28	19.1	20.6	18.7	17.7	17.8	18	19	19.2		0.5		#DIV/0!	#DIV/0!
	3	59	f	10^4	MA10	10 weeks	Penta Stalk	15.89	18.16	22.7	22.7	20.4	20.3	19.8	20	22	22.1		0.5		#DIV/0!	#DIV/0!
	4	60	f	10^4	MA10	10 weeks	Penta Stalk	14.77	16.88	21.1	22.5	20.4	19.4	19.6	20.4	21.2	21.3		0		#DIV/0!	#DIV/0!
13	none	61	f	10^4	MA10	10 weeks	Delta Stalk	14.35	16.4	20.5	22	19.3							0		97500	625000
	1	62	f	10^4	MA10	10 weeks	Delta Stalk	14.42	16.48	20.6	20.9	18.4							0		65000	500000
	2	63	f	10^4	MA10	10 weeks	Delta Stalk	14.35	16.4	20.5	22.7	19.9							0		8000	3000000
	3	64	f	10^4	MA10	10 weeks	Delta Stalk	15.33	17.52	21.9	23	20.3							0		17000	2300000
	4	65	f	10^4	MA10	10 weeks	Delta Stalk	15.47	17.68	22.1	22.7	20.4							0		77500	725000
14	none	66	f	10^4	MA10	10 weeks	Delta Stalk	13.93	15.92	19.9	21.4	18.8	18.2	16.8					0.5		100	1525
	1	67	f	10^4	MA10	10 weeks	Delta Stalk	15.47	17.68	22.1	23	20.8	19.9	19					0.5		450	9000
	2	68	f	10^4	MA10	10 weeks	Delta Stalk	15.54	17.76	22.2	23	20.5	19.5	17.5					1		1475	4750
	3	69	f	10^4	MA10	10 weeks	Delta Stalk	16.03	18.32	22.9	24.1	22	20.7	19.4					0.5		950	23750
	4	70	f	10^4	MA10	10 weeks	Delta Stalk	15.96	18.24	22.8	24.5	22	21.2	19.4					1		2750	2725
15	none	71	f	10^4	MA10	10 weeks	Delta Stalk	14.63	16.72	20.9	23	20	18.8	18.5	19.5	21.4	20.7		0.5		#DIV/0!	#DIV/0!
	1	72	f	10^4	MA10	10 weeks	Delta Stalk	14.84	16.96	21.2	21.7	19.9	18.5	17	16	DIC					#DIV/0!	#DIV/0!
	2	73	f	10^4	MA10	10 weeks	Delta Stalk	14.35	16.4	20.5	21.8	18.8	17.6	17.2	18.2	19.6	19.9		0.5		#DIV/0!	#DIV/0!
	3	74	f	10^4	MA10	10 weeks	Delta Stalk	15.19	17.36	21.7	22.7	21.1	20.6	19.7	20.2	20.6	20.1		0.5		#DIV/0!	#DIV/0!
	4	75	f	10^4	MA10	10 weeks	Delta Stalk	16.31	18.64	23.3	24.8	23	21.3	19.9	18.6	18.3	19		1		#DIV/0!	#DIV/0!
16	none	76	f	10^4	MA10	10 weeks	PBS	14.35	16.4	20.5	21.5	19.4							0		40000	17750000
	1	77	f	10^4	MA10	10 weeks	PBS	16.52	18.88	23.6	24.7	22.1							0		187500	27500000
	2	78	f	10^4	MA10	10 weeks	PBS	15.4	17.6	22	23.2	20.7							0.5		35000	9500000
	3	79	f	10^4	MA10	10 weeks	PBS	14.56	16.64	20.8	23.3	20.4							0.5		700000	17750000
	4	80	f	10^4	MA10	10 weeks	PBS	16.03	18.32	22.9	24.8	22.3							0.5		152500	25250000
17	none	81	f	10^4	MA10	10 weeks	PBS	16.1	18.4	23	24	22.1	19.8	DIC							#DIV/0!	#DIV/0!
	1	82	f	10^4	MA10	10 weeks	PBS	16.1	18.4	23	23.1	22	DIC								#DIV/0!	#DIV/0!
	2	83	f	10^4	MA10	10 weeks	PBS	16.66	19.04	23.8	24.1	22.1	DIC								#DIV/0!	#DIV/0!
	3	84	f	10^4	MA10	10 weeks	PBS	15.12	17.28	21.6	22.7	20.8	20.6	DIC							#DIV/0!	#DIV/0!
	4	85	f	10^4	MA10	10 weeks	PBS	16.87	19.28	24.1	24.8	22.9	21	DIC							#DIV/0!	#DIV/0!
18	none	86	f	10^4	MA10	10 weeks	PBS	16.03	18.32	22.9	23.3	21.9	20.1	DIC							#DIV/0!	#DIV/0!
	1	87	f	10^4	MA10	10 weeks	PBS	15.68	17.92	22.4	24	22.4	20.2	DIC							#DIV/0!	#DIV/0!
	2	88	f	10^4	MA10	10 weeks	PBS	13.79	15.76	19.7	21	18.8	17.8	16.2					2.5		725	105000
	3	89	f	10^4	MA10	10 weeks	PBS	15.33	17.52	21.9	23	21.7	19.7	18.5					4		10250	1900000
	4	90	f	10^4	MA10	10 weeks	PBS	16.38	18.72	23.4	25	22.3	DIC								#DIV/0!	#DIV/0!
19	none	91	f		PBS	10 weeks	PBS	16.17	18.48	23.1	24	23.1							0		#DIV/0!	#DIV/0!
	1	92	f		PBS	10 weeks	PBS	17.99	20.56	25.7	26.8	25.4							0		#DIV/0!	#DIV/0!
	2	93	f		PBS	10 weeks	PBS	15.75	18	22.5	22.8	23							0		#DIV/0!	#DIV/0!
	3	94	f		PBS	10 weeks	PBS	14.84	16.96	21.2	21.5	21.2							0		#DIV/0!	#DIV/0!
	4	95	f		PBS	10 weeks	PBS	15.68	17.92	22.4	23	22.9							0		#DIV/0!	#DIV/0!
20	none	96	f		PBS	10 weeks	PBS	13.86	15.84	19.8	21.4	21.4	20.9	21.2					0		#DIV/0!	#DIV/0!
	1	97	f		PBS	10 weeks	PBS	16.52	18.88	23.6	25.3	24.7	23.5	24.5					0		#DIV/0!	#DIV/0!
	2	98	f		PBS	10 weeks	PBS	16.45	18.8	23.5	24.2	23.9	23.8	24.4					0		#DIV/0!	#DIV/0!
	3	99	f		PBS	10 weeks	PBS	15.4	17.6	22	23.3	22.9	22.6	22.6					0		#DIV/0!	#DIV/0!
	4	100	f		PBS	10 weeks	PBS	13.93	15.92	19.9	21.1	20.8	20.1	20.4					0		#DIV/0!	#DIV/0!
21	none	101	f		PBS	10 weeks	PBS	15.05	17.2	21.5	22.4	22.2	22.4	24	23.6	23.9	22.7		0		#DIV/0!	#DIV/0!
	1	102	f		PBS	10 weeks	PBS	16.24	18.56	23.2	25	24.4	23.7	23.3	21.7	21.3	20.8		0		#DIV/0!	#DIV/0!
	2	103	f		PBS	10 weeks	PBS	14.56	16.64	20.8	22.5	21.5	21	22.6	22.6	22.3	21.4		0		#DIV/0!	#DIV/0!
	3	104	f		PBS	10 weeks	PBS	14.35	16.4	20.5	21.9	21.1	21.4	22.3	22.2	22.2	21.3		0		#DIV/0!	#DIV/0!
	4	105	f		PBS	10 weeks	PBS	15.47	17.68	22.1	23.2	23	23	24.5	24.6	23.8	23.3		0		#DIV/0!	#DIV/0!
number of mice (n) per day for weights
Figure 5. HexaPro-SS provides full protection against SARS-CoV-2 challenge
condition	N(%Weight change, 0)	N(%Weight change, 1)	N(%Weight change, 2)	N(%Weight change, 3)	N(%Weight change, 4)	N(%Weight change, 5)	N(%Weight change, 6)	N(%Weight change, 7)
HexaPro MA10	14	14	14	9	9	5	5	5
HexaPro-SS MA10	14	14	14	10	10	5	5	5
HexaPro-S2 MA10	15	15	15	10	10	5	5	5
HexaPro-PentaSt. MA10	15	15	15	10	10	5	5	5
HexaPro-ΔSt. MA10	15	15	15	10	10	5	4	4
PBS MA10	15	15	15	7	2	0	0	0
PBS PBS	15	15	15	10	10	5	5	5

## Sheet: Fig 5 statistics
condition	TPI (days)	-condition	-TPI (days)	Difference	Std Error	t Ratio	Prob>|t|	Lower 95%	Upper 95%	perDay
Delta Stalk MA10	3	PBS PBS	3	-12.0452	1.46373	-8.22914	0	-17.9148	-6.1756	1
HexaPro MA10	3	HexaPro S2 MA10	3	12.1438	1.50147	8.08794	0	6.12284	18.1648	1
HexaPro S2 MA10	3	PBS PBS	3	-12.8309	1.46373	-8.76588	0	-18.7005	-6.96125	1
HexaPro MA10	3	PBS MA10	3	11.9473	1.2741	9.37703	0	7.02816	16.8665	1
Delta Stalk MA10	4	HexaPro MA10	4	-21.4648	1.50147	-14.2959	0	-27.4858	-15.4439	1
Delta Stalk MA10	4	PBS PBS	4	-20.9122	1.46373	-14.287	0	-26.7818	-15.0426	1
HexaPro MA10	4	HexaPro S2 MA10	4	17.8175	1.50147	11.8667	0	11.7965	23.8384	1
HexaPro MA10	4	HexaPro SS MA10	4	13.3731	1.50573	8.88151	0	7.3351	19.4112	1
HexaPro MA10	4	Penta Stalk MA10	4	14.295	1.50147	9.52065	0	8.27401	20.3159	1
HexaPro S2 MA10	4	PBS PBS	4	-17.2649	1.46373	-11.7951	0	-23.1345	-11.3953	1
HexaPro SS MA10	4	PBS PBS	4	-12.8205	1.46809	-8.73277	0	-18.7076	-6.9334	1
PBS PBS	4	Penta Stalk MA10	4	13.7424	1.46373	9.38861	0	7.87275	19.612	1
HexaPro MA10	4	PBS MA10	4	23.2013	1.883	12.3214	0	15.9313	30.4713	1
Delta Stalk MA10	5	HexaPro MA10	5	-23.1168	1.96192	-11.7827	0	-30.9842	-15.2494	1
Delta Stalk MA10	5	PBS PBS	5	-19.7135	1.9573	-10.0718	0	-27.5623	-11.8646	1
HexaPro MA10	5	HexaPro S2 MA10	5	15.2386	1.96192	7.7672	0	7.37124	23.106	1
HexaPro MA10	5	HexaPro SS MA10	5	15.1998	1.96518	7.73457	0	7.31935	23.0803	1
HexaPro MA10	5	Penta Stalk MA10	5	14.9342	1.96192	7.61204	0	7.06683	22.8016	1
Delta Stalk MA10	6	HexaPro MA10	6	-17.5662	2.06494	-8.50687	0	-25.8467	-9.28567	1
HexaPro MA10	6	HexaPro S2 MA10	6	17.2227	1.96192	8.77851	0	9.35536	25.0901	1
Delta Stalk MA10	3	HexaPro MA10	3	-11.3582	1.50147	-7.56469	6.63671e-11	-17.3791	-5.33719	1
PBS PBS	3	Penta Stalk MA10	3	11.0434	1.46373	7.54469	1.19141e-10	5.17375	16.913	1
HexaPro MA10	6	HexaPro SS MA10	6	13.8405	1.96518	7.04289	1.05679e-08	5.96009	21.721	1
HexaPro MA10	2	PBS MA10	2	6.87971	0.989971	6.94941	1.17105e-08	3.05756	10.7019	1
Delta Stalk MA10	2	PBS PBS	2	-8.592	1.24409	-6.90625	2.52416e-08	-13.5809	-3.60314	1
HexaPro MA10	3	Penta Stalk MA10	3	10.3563	1.50147	6.89744	2.66761e-08	4.33534	16.3773	1
HexaPro SS MA10	3	PBS PBS	3	-9.95351	1.46809	-6.7799	5.53494e-08	-15.8406	-4.0664	1
Delta Stalk MA10	7	HexaPro MA10	7	-13.829	2.06494	-6.69705	9.18785e-08	-22.1095	-5.5485	1
Delta Stalk MA10	2	HexaPro MA10	2	-8.40905	1.26611	-6.64163	1.28543e-07	-13.4862	-3.33188	1
HexaPro S2 MA10	6	PBS PBS	6	-12.2948	1.9573	-6.28152	1.07587e-06	-20.1437	-4.44595	1
PBS PBS	2	Penta Stalk MA10	2	7.804	1.24409	6.27285	1.13092e-06	2.81514	12.7929	1
HexaPro MA10	3	HexaPro SS MA10	3	9.26646	1.50573	6.15414	2.22803e-06	3.22843	15.3045	1
Delta Stalk MA10	6	PBS PBS	6	-12.6382	2.06055	-6.13343	2.50511e-06	-20.9011	-4.37534	1
HexaPro S2 MA10	2	PBS PBS	2	-7.61333	1.24409	-6.1196	2.70859e-06	-12.6022	-2.62448	1
HexaPro S2 MA10	5	PBS PBS	5	-11.8353	1.9573	-6.04676	4.07627e-06	-19.6842	-3.98646	1
HexaPro MA10	2	Penta Stalk MA10	2	7.62105	1.26611	6.01925	4.75143e-06	2.54388	12.6982	1
HexaPro SS MA10	5	PBS PBS	5	-11.7965	1.96057	-6.01689	4.8144e-06	-19.6585	-3.93455	1
PBS PBS	5	Penta Stalk MA10	5	11.5309	1.9573	5.89123	9.62093e-06	3.68205	19.3798	1
HexaPro MA10	2	HexaPro S2 MA10	2	7.43038	1.26611	5.86866	1.08804e-05	2.35322	12.5075	1
Delta Stalk MA10	4	HexaPro SS MA10	4	-8.0917	1.46809	-5.51171	7.19514e-05	-13.9788	-2.20459	1
HexaPro SS MA10	4	PBS MA10	4	9.8273	1.86655	5.26496	0.000142721	2.62079	17.0338	1
HexaPro MA10	6	Penta Stalk MA10	6	10.1056	1.96192	5.15089	0.000433023	2.23826	17.973	1
Delta Stalk MA10	4	Penta Stalk MA10	4	-7.16985	1.46373	-4.89835	0.00141086	-13.0395	-1.30024	1
HexaPro SS MA10	2	PBS PBS	2	-5.78295	1.26611	-4.56749	0.00597782	-10.8601	-0.705789	1
HexaPro SS MA10	6	PBS PBS	6	-8.9126	1.96057	-4.54593	0.0065387	-16.7746	-1.05065	1
Delta Stalk MA10	7	PBS PBS	7	-9.19143	2.06055	-4.46067	0.00927123	-17.4543	-0.928536	1
HexaPro MA10	2	HexaPro SS MA10	2	5.6	1.28776	4.34865	0.0144649	0.436041	10.764	1
Delta Stalk MA10	5	Penta Stalk MA10	5	-8.18258	1.9573	-4.18055	0.0273272	-16.0314	-0.333722	1
Delta Stalk MA10	7	Penta Stalk MA10	7	-8.45384	2.06055	-4.10271	0.0361964	-16.7167	-0.190947	1
Delta Stalk MA10	5	HexaPro SS MA10	5	-7.91699	1.96057	-4.03811	0.0453966	-15.7789	-0.0550318	1
Delta Stalk MA10	5	HexaPro S2 MA10	5	-7.87817	1.9573	-4.02502	0.0474922	-15.727	-0.0293138	1
HexaPro S2 MA10	6	Penta Stalk MA10	6	-7.1171	1.9573	-3.63618	0.15951	-14.966	0.731756	1
Delta Stalk MA10	6	Penta Stalk MA10	6	-7.46052	2.06055	-3.62065	0.166491	-15.7234	0.802368	1
HexaPro MA10	7	HexaPro SS MA10	7	7.01412	1.96518	3.5692	0.191233	-0.866332	14.8946	1
HexaPro MA10	7	HexaPro S2 MA10	7	6.95148	1.96192	3.5432	0.204703	-0.915908	14.8189	1
Delta Stalk MA10	7	HexaPro S2 MA10	7	-6.87751	2.06055	-3.33771	0.333937	-15.1404	1.38538	1
Delta Stalk MA10	7	HexaPro SS MA10	7	-6.81487	2.06365	-3.30234	0.360016	-15.0902	1.46046	1
HexaPro S2 MA10	4	PBS MA10	4	5.38145	1.86458	2.88615	0.552164	-1.81744	12.5804	1
HexaPro S2 MA10	4	HexaPro SS MA10	4	-4.44435	1.46809	-3.0273	0.586645	-10.3315	1.44276	1
HexaPro MA10	7	Penta Stalk MA10	7	5.37516	1.96192	2.73974	0.811273	-2.49223	13.2425	1
PBS PBS	6	Penta Stalk MA10	6	5.17771	1.9573	2.64533	0.867729	-2.67115	13.0266	1
HexaPro MA10	6	PBS PBS	6	4.92794	1.96192	2.51179	0.927808	-2.93945	12.7953	1
Delta Stalk MA10	4	HexaPro S2 MA10	4	-3.64735	1.46373	-2.49182	0.934807	-9.51696	2.22226	1
HexaPro S2 MA10	4	Penta Stalk MA10	4	-3.5225	1.46373	-2.40653	0.959355	-9.39211	2.34711	1
HexaPro MA10	7	PBS PBS	7	4.63757	1.96192	2.36379	0.968678	-3.22982	12.505	1
HexaPro SS MA10	3	PBS MA10	3	2.68	1.24966	2.14458	0.970592	-2.14479	7.50479	1
Delta Stalk MA10	2	HexaPro SS MA10	2	-2.80905	1.26611	-2.21864	0.98867	-7.88621	2.26812	1
HexaPro S2 MA10	3	HexaPro SS MA10	3	-2.87735	1.46809	-1.95993	0.998987	-8.76446	3.00976	1
HexaPro SS MA10	6	Penta Stalk MA10	6	-3.73489	1.96057	-1.90501	0.999461	-11.5968	4.12706	1
Delta Stalk MA10	6	HexaPro SS MA10	6	-3.72563	2.06365	-1.80536	0.999848	-12.001	4.5497	1
Delta Stalk MA10	2	PBS MA10	2	-1.52933	0.972753	-1.57217	0.999855	-5.28501	2.22634	1
HexaPro MA10	5	PBS PBS	5	3.40331	1.96192	1.73468	0.999944	-4.46408	11.2707	1
HexaPro S2 MA10	6	HexaPro SS MA10	6	-3.38221	1.96057	-1.72512	0.999952	-11.2442	4.47975	1
HexaPro SS MA10	2	Penta Stalk MA10	2	2.02105	1.26611	1.59626	0.999994	-3.05612	7.09821	1
HexaPro SS MA10	2	PBS MA10	2	1.27971	0.989971	1.29268	0.999998	-2.54244	5.10187	1
HexaPro S2 MA10	2	HexaPro SS MA10	2	-1.83038	1.26611	-1.44567	1	-6.90754	3.24678	1
HexaPro S2 MA10	1	PBS MA10	1	-1.164	0.972753	-1.1966	1	-4.91967	2.59167	1
Delta Stalk MA10	3	HexaPro SS MA10	3	-2.0917	1.46809	-1.42477	1	-7.97881	3.79541	1
Delta Stalk MA10	1	HexaPro S2 MA10	1	1.71467	1.24409	1.37825	1	-3.27419	6.70352	1
HexaPro SS MA10	1	PBS MA10	1	-1.03767	0.989971	-1.04818	1	-4.85982	2.78448	1
Delta Stalk MA10	1	HexaPro SS MA10	1	1.58833	1.26611	1.2545	1	-3.48883	6.6655	1
HexaPro S2 MA10	3	Penta Stalk MA10	3	-1.7875	1.46373	-1.2212	1	-7.65711	4.08211	1
HexaPro SS MA10	7	PBS PBS	7	-2.37656	1.96057	-1.21218	1	-10.2385	5.4854	1
HexaPro S2 MA10	7	PBS PBS	7	-2.31391	1.9573	-1.1822	1	-10.1628	5.53494	1
Delta Stalk MA10	4	PBS MA10	4	1.73963	1.86458	0.932991	1	-5.45926	8.93853	1
Delta Stalk MA10	0	HexaPro MA10	0	0	1.26611	0	1	-5.07716	5.07716	1
Delta Stalk MA10	0	HexaPro S2 MA10	0	1.42109e-14	1.24409	1.14227e-14	1	-4.98886	4.98886	1
Delta Stalk MA10	0	HexaPro SS MA10	0	0	1.26611	0	1	-5.07716	5.07716	1
Delta Stalk MA10	0	PBS PBS	0	-1.42109e-14	1.24409	-1.14227e-14	1	-4.98886	4.98886	1
Delta Stalk MA10	0	Penta Stalk MA10	0	0	1.24409	0	1	-4.98886	4.98886	1
HexaPro MA10	0	HexaPro S2 MA10	0	1.42109e-14	1.26611	1.1224e-14	1	-5.07716	5.07716	1
HexaPro MA10	0	HexaPro SS MA10	0	0	1.28776	0	1	-5.16396	5.16396	1
HexaPro MA10	0	PBS PBS	0	-1.42109e-14	1.26611	-1.1224e-14	1	-5.07716	5.07716	1
HexaPro MA10	0	Penta Stalk MA10	0	0	1.26611	0	1	-5.07716	5.07716	1
HexaPro S2 MA10	0	HexaPro SS MA10	0	-1.42109e-14	1.26611	-1.1224e-14	1	-5.07716	5.07716	1
HexaPro S2 MA10	0	PBS PBS	0	-2.84217e-14	1.24409	-2.28454e-14	1	-4.98886	4.98886	1
HexaPro S2 MA10	0	Penta Stalk MA10	0	-1.42109e-14	1.24409	-1.14227e-14	1	-4.98886	4.98886	1
HexaPro SS MA10	0	PBS PBS	0	-1.42109e-14	1.26611	-1.1224e-14	1	-5.07716	5.07716	1
HexaPro SS MA10	0	Penta Stalk MA10	0	0	1.26611	0	1	-5.07716	5.07716	1
PBS PBS	0	Penta Stalk MA10	0	1.42109e-14	1.24409	1.14227e-14	1	-4.98886	4.98886	1
Delta Stalk MA10	0	PBS MA10	0	1.42109e-14	0.972753	1.46089e-14	1	-3.75567	3.75567	1
HexaPro MA10	0	PBS MA10	0	0	0.989971	0	1	-3.82215	3.82215	1
HexaPro S2 MA10	0	PBS MA10	0	1.42109e-14	0.972753	1.46089e-14	1	-3.75567	3.75567	1
HexaPro SS MA10	0	PBS MA10	0	2.84217e-14	0.989971	2.87096e-14	1	-3.82215	3.82215	1
Delta Stalk MA10	1	HexaPro MA10	1	1.42762	1.26611	1.12756	1	-3.64954	6.50478	1
Delta Stalk MA10	1	PBS PBS	1	0.614	1.24409	0.493533	1	-4.37486	5.60286	1
Delta Stalk MA10	1	Penta Stalk MA10	1	1.37933	1.24409	1.10871	1	-3.60952	6.36819	1
HexaPro MA10	1	HexaPro S2 MA10	1	0.287048	1.26611	0.226716	1	-4.79012	5.36421	1
HexaPro MA10	1	HexaPro SS MA10	1	0.160714	1.28776	0.124802	1	-5.00324	5.32467	1
HexaPro MA10	1	PBS PBS	1	-0.813619	1.26611	-0.642612	1	-5.89078	4.26354	1
HexaPro MA10	1	Penta Stalk MA10	1	-0.0482857	1.26611	-0.038137	1	-5.12545	5.02888	1
HexaPro S2 MA10	1	HexaPro SS MA10	1	-0.126333	1.26611	-0.0997806	1	-5.2035	4.95083	1
HexaPro S2 MA10	1	PBS PBS	1	-1.10067	1.24409	-0.884716	1	-6.08952	3.88819	1
HexaPro S2 MA10	1	Penta Stalk MA10	1	-0.335333	1.24409	-0.269541	1	-5.32419	4.65352	1
HexaPro SS MA10	1	PBS PBS	1	-0.974333	1.26611	-0.769548	1	-6.0515	4.10283	1
HexaPro SS MA10	1	Penta Stalk MA10	1	-0.209	1.26611	-0.165072	1	-5.28616	4.86816	1
PBS PBS	1	Penta Stalk MA10	1	0.765333	1.24409	0.615175	1	-4.22352	5.75419	1
Delta Stalk MA10	1	PBS MA10	1	0.550667	0.972753	0.566091	1	-3.20501	4.30634	1
HexaPro MA10	1	PBS MA10	1	-0.876952	0.989971	-0.885837	1	-4.6991	2.9452	1
Delta Stalk MA10	2	HexaPro S2 MA10	2	-0.978667	1.24409	-0.786652	1	-5.96752	4.01019	1
Delta Stalk MA10	2	Penta Stalk MA10	2	-0.788	1.24409	-0.633394	1	-5.77686	4.20086	1
HexaPro MA10	2	PBS PBS	2	-0.182952	1.26611	-0.144499	1	-5.26012	4.89421	1
HexaPro S2 MA10	2	Penta Stalk MA10	2	0.190667	1.24409	0.153258	1	-4.79819	5.17952	1
HexaPro S2 MA10	2	PBS MA10	2	-0.550667	0.972753	-0.566091	1	-4.30634	3.20501	1
Delta Stalk MA10	3	HexaPro S2 MA10	3	0.785651	1.46373	0.536747	1	-5.08396	6.65526	1
Delta Stalk MA10	3	Penta Stalk MA10	3	-1.00185	1.46373	-0.68445	1	-6.87146	4.86776	1
HexaPro MA10	3	PBS PBS	3	-0.687055	1.50147	-0.457588	1	-6.70802	5.33391	1
HexaPro SS MA10	3	Penta Stalk MA10	3	1.08985	1.46809	0.74236	1	-4.79726	6.97696	1
Delta Stalk MA10	3	PBS MA10	3	0.592331	1.24672	0.475114	1	-4.22108	5.40574	1
HexaPro S2 MA10	3	PBS MA10	3	-0.198848	1.24672	-0.159497	1	-5.01226	4.61456	1
HexaPro MA10	4	PBS PBS	4	0.552612	1.50147	0.368047	1	-5.46835	6.57358	1
HexaPro SS MA10	4	Penta Stalk MA10	4	0.921852	1.46809	0.627926	1	-4.96526	6.80896	1
HexaPro S2 MA10	5	HexaPro SS MA10	5	-0.0388151	1.96057	-0.0197979	1	-7.90077	7.82314	1
HexaPro S2 MA10	5	Penta Stalk MA10	5	-0.304409	1.9573	-0.155525	1	-8.15327	7.54445	1
HexaPro SS MA10	5	Penta Stalk MA10	5	-0.265593	1.96057	-0.135468	1	-8.12755	7.59636	1
Delta Stalk MA10	6	HexaPro S2 MA10	6	-0.34342	2.06055	-0.166665	1	-8.60631	7.91947	1
HexaPro S2 MA10	7	HexaPro SS MA10	7	0.0626425	1.96057	0.0319512	1	-7.79931	7.9246	1
HexaPro S2 MA10	7	Penta Stalk MA10	7	-1.57633	1.9573	-0.805357	1	-9.42518	6.27253	1
HexaPro SS MA10	7	Penta Stalk MA10	7	-1.63897	1.96057	-0.835967	1	-9.50092	6.22299	1
PBS PBS	7	Penta Stalk MA10	7	0.737589	1.9573	0.37684	1	-7.11127	8.58645	1

## Sheet: Fig 6
single boost SARS-CoV MA15
Cage #	mouse ID	conseq #	sex	Dose	Virus	age	construct	0.7	0.8	0	1	2	3	4	5	6	7		congestion score		Titer nasal	Titer lung
1	0	1	f	10^4	MA15	10 weeks	HexaPro	14.63	16.72	20.9	22.6	20.2							0		77500	9000000
	1	2	f	10^4	MA15	10 weeks	HexaPro	14.28	16.32	20.4	20.5	19.1							0		170000	6250000
	2	3	f	10^4	MA15	10 weeks	HexaPro	15.82	18.08	22.6	22.4	20.5							0		498333	20500000
	3	4	f	10^4	MA15	10 weeks	HexaPro	14.07	16.08	20.1	20.9	19							0		152500	1225000
	4	5	f	10^4	MA15	10 weeks	HexaPro	0	0												#DIV/0!	#DIV/0!
2	none	6	f	10^4	MA15	10 weeks	HexaPro	13.72	15.68	19.6	20	18	16	15.2					1.5		1975	167500
	1	7	f	10^4	MA15	10 weeks	HexaPro	14.28	16.32	20.4	21	18.8	16.5	15.4					2		19250	1325000
	2	8	f	10^4	MA15	10 weeks	HexaPro	14.42	16.48	20.6	20	18.2	16.2	15.6					0.5		9750	95000
	3	9	f	10^4	MA15	10 weeks	HexaPro	14.7	16.8	21	20.8	19	17	16.2					1.5		17750	205000
	4	10	f	10^4	MA15	10 weeks	HexaPro	14.28	16.32	20.4	20.6	18.7	16.5	15.5					3		15000	140000
3	0	11	f	10^4	MA15	10 weeks	HexaPro	15.68	17.92	22.4	22.3	21	19	17.9	16.6	16	15.4		3		#DIV/0!	#DIV/0!
	1	12	f	10^4	MA15	10 weeks	HexaPro	14.14	16.16	20.2	20	18.3	16.5	17	17.1	18	19		1		#DIV/0!	#DIV/0!
	2	13	f	10^4	MA15	10 weeks	HexaPro	14.56	16.64	20.8	20.5	18.8	16.9	15.8	DIC						#DIV/0!	#DIV/0!
	3	14	f	10^4	MA15	10 weeks	HexaPro	14.21	16.24	20.3	20.4	18.4	16.5	16	15.7	17.2	18.5		0.5		#DIV/0!	#DIV/0!
	4	15	f	10^4	MA15	10 weeks	HexaPro	14.77	16.88	21.1	21	18.8	17	16.1	16.7	18.1	19		2		#DIV/0!	#DIV/0!
4	none	16	f	10^4	MA15	10 weeks	HexaPro SS	15.33	17.52	21.9	20.8	19.4							0		217500	19750000
	1	17	f	10^4	MA15	10 weeks	HexaPro SS	15.26	17.44	21.8	20.1	19.7							0		97500	42250000
	2	18	f	10^4	MA15	10 weeks	HexaPro SS	14.77	16.88	21.1	20.8	20							0		362500	49500000
	3	19	f	10^4	MA15	10 weeks	HexaPro SS	15.12	17.28	21.6	21	20.5							0		9750	11000000
	4	20	f	10^4	MA15	10 weeks	HexaPro SS	14.7	16.8	21	20.8	20							0		92500	15500000
5	none	21	f	10^4	MA15	10 weeks	HexaPro SS	14.21	16.24	20.3	19.5	18.4	16.5	15.5					2		5050	1900
	1	22	f	10^4	MA15	10 weeks	HexaPro SS	15.61	17.84	22.3	22.4	20.2	18.2	17.2					3.5		15750	475
	2	23	f	10^4	MA15	10 weeks	HexaPro SS	15.33	17.52	21.9	21.3	20	17.6	16.9					1		450	8500
	3	24	f	10^4	MA15	10 weeks	HexaPro SS	14.63	16.72	20.9	20.7	19	17	15.8					4		2725	57000
	4	25	f	10^4	MA15	10 weeks	HexaPro SS	14.91	17.04	21.3	20.7	18.9	17	15.8					4		3675	1450
6	none	26	f	10^4	MA15	10 weeks	HexaPro SS	14.84	16.96	21.2	20.8	20.1	18	17	16.2	15.6	14.8		2		#DIV/0!	#DIV/0!
	1	27	f	10^4	MA15	10 weeks	HexaPro SS	13.58	15.52	19.4	19.1	18.2	16.5	15.8	15.4	16	16.6		2		#DIV/0!	#DIV/0!
	2	28	f	10^4	MA15	10 weeks	HexaPro SS	14.07	16.08	20.1	19.7	18.8	17	16.2	15.8	16.1	17.5		2		#DIV/0!	#DIV/0!
	3	29	f	10^4	MA15	10 weeks	HexaPro SS	13.58	15.52	19.4	18.8	18.1	16.2	15.4	15	15.2	16.3		1		#DIV/0!	#DIV/0!
	4	30	f	10^4	MA15	10 weeks	HexaPro SS	14.91	17.04	21.3	20.8	19.8	17.9	16.5	DIC						#DIV/0!	#DIV/0!
7	none	31	f	10^4	MA15	10 weeks	HexaPro S2	15.89	18.16	22.7	21.5	20.8							0		22500	17750000
	1	32	f	10^4	MA15	10 weeks	HexaPro S2	14.56	16.64	20.8	19.5	18.9							0		42750	5500000
	2	33	f	10^4	MA15	10 weeks	HexaPro S2	16.17	18.48	23.1	22	21.1							0.5		480000	15250000
	3	34	f	10^4	MA15	10 weeks	HexaPro S2	13.93	15.92	19.9	18.4	18.3							0.5		270000	6500000
	4	35	f	10^4	MA15	10 weeks	HexaPro S2	14.35	16.4	20.5	20.3	19.1							0.5		33500	2150000
8	none	36	f	10^4	MA15	10 weeks	HexaPro S2	15.68	17.92	22.4	22.4	21.1	20	19.8					0.5		6500	9500
	1	37	f	10^4	MA15	10 weeks	HexaPro S2	15.05	17.2	21.5	21.4	20	18.1	17					1.5		18000	426667
	2	38	f	10^4	MA15	10 weeks	HexaPro S2	15.12	17.28	21.6	21.3	20	17.9	17.1					2.5		7500	137500
	3	39	f	10^4	MA15	10 weeks	HexaPro S2	14.56	16.64	20.8	20.8	19.3	17	DIC							#DIV/0!	#DIV/0!
	4	40	f	10^4	MA15	10 weeks	HexaPro S2	14.35	16.4	20.5	19.8	18.9	17	0					4		525	1975
9	none	41	f	10^4	MA15	10 weeks	HexaPro S2	14.28	16.32	20.4	19.7	18.8	16.6	15.6	15	14.5	15.2		3		#DIV/0!	#DIV/0!
	1	42	f	10^4	MA15	10 weeks	HexaPro S2	14.21	16.24	20.3	19.1	18.7	16.6	15.4	15	14.8	14.9		3		#DIV/0!	#DIV/0!
	2	43	f	10^4	MA15	10 weeks	HexaPro S2	15.19	17.36	21.7	20.5	19.6	17.6	17	17.9	18.6	19.7		2		#DIV/0!	#DIV/0!
	3	44	f	10^4	MA15	10 weeks	HexaPro S2	15.19	17.36	21.7	20.8	19.5	17.5	16.2	15.7	15.5	15.9		2.5		#DIV/0!	#DIV/0!
	4	45	f	10^4	MA15	10 weeks	HexaPro S2	14.77	16.88	21.1	20	19	17	15.8	15	DIC					#DIV/0!	#DIV/0!
10	none	46	f	10^4	MA15	10 weeks	Penta Stalk	15.12	17.28	21.6	22.9	19.8							0		160000	8250000
	1	47	f	10^4	MA15	10 weeks	Penta Stalk	14	16	20	21.2	19							0		431667	17250000
	2	48	f	10^4	MA15	10 weeks	Penta Stalk	14.84	16.96	21.2	21.8	19.6							0		125000	55000000
	3	49	f	10^4	MA15	10 weeks	Penta Stalk	15.33	17.52	21.9	21.9	20.6							0		37250	26250000
	4	50	f	10^4	MA15	10 weeks	Penta Stalk	14.7	16.8	21	21	19.4							0		21500	62500000
11	none	51	f	10^4	MA15	10 weeks	Penta Stalk	15.96	18.24	22.8	22.6	20.2	19.3	DIC							#DIV/0!	#DIV/0!
	1	52	f	10^4	MA15	10 weeks	Penta Stalk	14.91	17.04	21.3	21.2	19.6	18.5	DIC							#DIV/0!	#DIV/0!
	2	53	f	10^4	MA15	10 weeks	Penta Stalk	16.66	19.04	23.8	24	21.4	20.3	18.3					4		26000	298333
	3	54	f	10^4	MA15	10 weeks	Penta Stalk	15.05	17.2	21.5	21.2	19.8	17.8	DIC							#DIV/0!	#DIV/0!
	4	55	f	10^4	MA15	10 weeks	Penta Stalk	15.68	17.92	22.4	23	21	19.2	17.7					3		282500	23750
12	none	56	f	10^4	MA15	10 weeks	Penta Stalk	14.63	16.72	20.9	21.8	19.7	18	16.4	15.7	15.8	17.2		2.5		#DIV/0!	#DIV/0!
	1	57	f	10^4	MA15	10 weeks	Penta Stalk	15.68	17.92	22.4	23.1	20.8	19.2	17.4	16.8	15.8	DIC				#DIV/0!	#DIV/0!
	2	58	f	10^4	MA15	10 weeks	Penta Stalk	15.61	17.84	22.3	22.9	21.1	19.2	17.5	17	17.1	18.5		3		#DIV/0!	#DIV/0!
	3	59	f	10^4	MA15	10 weeks	Penta Stalk	14.98	17.12	21.4	22	19.3	17.7	16	DIC						#DIV/0!	#DIV/0!
	4	60	f	10^4	MA15	10 weeks	Penta Stalk	14.63	16.72	20.9	21.5	19.4	17.6	DIC							#DIV/0!	#DIV/0!
13	none	61	f	10^4	MA15	10 weeks	Delta Stalk	12.88	14.72	18.4	18.9	16.8							0		11000	8000000
	1	62	f	10^4	MA15	10 weeks	Delta Stalk	15.26	17.44	21.8	22.3	20							0		412500	15500000
	2	63	f	10^4	MA15	10 weeks	Delta Stalk	15.05	17.2	21.5	22	19.6							0		135000	14000000
	3	64	f	10^4	MA15	10 weeks	Delta Stalk	14.28	16.32	20.4	21.4	19.2							0		15750	21250000
	4	65	f	10^4	MA15	10 weeks	Delta Stalk	13.09	14.96	18.7	20.2	17.6							0		43750	7250000
14	none	66	f	10^4	MA15	10 weeks	Delta Stalk	13.51	15.44	19.3	19	17.7	15.6	DIC							#DIV/0!	#DIV/0!
	1	67	f	10^4	MA15	10 weeks	Delta Stalk	13.86	15.84	19.8	20	18.4	17	15.9					3.5		1025	47666.7
	2	68	f	10^4	MA15	10 weeks	Delta Stalk	13.79	15.76	19.7	19.7	18.6	16.5	15.3					4		1425	2425
	3	69	f	10^4	MA15	10 weeks	Delta Stalk	14.7	16.8	21	21.1	20	17.4	16.4					4		7266.67	383333
	4	70	f	10^4	MA15	10 weeks	Delta Stalk	13.44	15.36	19.2	19.7	18.1	16.4	15.1					3.5		44500	162500
15	none	71	f	10^4	MA15	10 weeks	Delta Stalk	14.7	16.8	21	20.8	19.7	17.7	16.2	DIC						#DIV/0!	#DIV/0!
	1	72	f	10^4	MA15	10 weeks	Delta Stalk	14.49	16.56	20.7	20.3	19	17	15.9	15.4	15.4	16.3		3		#DIV/0!	#DIV/0!
	2	73	f	10^4	MA15	10 weeks	Delta Stalk	14.49	16.56	20.7	20.1	19.3	17	15.7	14.8	DIC					#DIV/0!	#DIV/0!
	3	74	f	10^4	MA15	10 weeks	Delta Stalk	15.19	17.36	21.7	21.3	19.8	17.6	DIC							#DIV/0!	#DIV/0!
	4	75	f	10^4	MA15	10 weeks	Delta Stalk	15.05	17.2	21.5	21.4	19.7	17.7	16.3	15.6	15.6	16.9		3		#DIV/0!	#DIV/0!
16	none	76	f	10^4	MA15	10 weeks	PBS	14.07	16.08	20.1	19.9	18.3							0		850	480000000
	1	77	f	10^4	MA15	10 weeks	PBS	13.72	15.68	19.6	19.8	18.2							0		54333.3	10250000
	2	78	f	10^4	MA15	10 weeks	PBS	15.33	17.52	21.9	21.8	20.3							0		87500	69000000
	3	79	f	10^4	MA15	10 weeks	PBS	14.07	16.08	20.1	20	18.7							0		202500	12000000
	4	80	f	10^4	MA15	10 weeks	PBS	13.51	15.44	19.3	19.5	18.3							0.5		9750	6500000
17	none	81	f	10^4	MA15	10 weeks	PBS	15.26	17.44	21.8	22	19.9	17.5	DIC							#DIV/0!	#DIV/0!
	1	82	f	10^4	MA15	10 weeks	PBS	15.96	18.24	22.8	22	20.2	17.8	DIC							#DIV/0!	#DIV/0!
	2	83	f	10^4	MA15	10 weeks	PBS	14.49	16.56	20.7	21.8	20.3	17.6	DIC							#DIV/0!	#DIV/0!
	3	84	f	10^4	MA15	10 weeks	PBS	14.49	16.56	20.7	23.2	21.3	18.4	DIC							#DIV/0!	#DIV/0!
	4	85	f	10^4	MA15	10 weeks	PBS	14.28	16.32	20.4	21.7	20.3	17.5	DIC							#DIV/0!	#DIV/0!
18	none	86	f	10^4	MA15	10 weeks	PBS	14.49	16.56	20.7	21.5	20.2	18.4	17.5	16.8	DIC					#DIV/0!	#DIV/0!
	1	87	f	10^4	MA15	10 weeks	PBS	14.56	16.64	20.8	22.9	21.2	DIC								#DIV/0!	#DIV/0!
	2	88	f	10^4	MA15	10 weeks	PBS	14.84	16.96	21.2	21.5	20	17.8	DIC							#DIV/0!	#DIV/0!
	3	89	f	10^4	MA15	10 weeks	PBS	15.26	17.44	21.8	20.5	19.4	17.9	DIC							#DIV/0!	#DIV/0!
	4	90	f	10^4	MA15	10 weeks	PBS	14.91	17.04	21.3	20.5	18.9	17.2	DIC							#DIV/0!	#DIV/0!
19	none	91	f		PBS	10 weeks	PBS	15.26	17.44	21.8	23	23.3							0		#DIV/0!	#DIV/0!
	1	92	f		PBS	10 weeks	PBS	14.7	16.8	21	22.1	22.3							0		#DIV/0!	#DIV/0!
	2	93	f		PBS	10 weeks	PBS	14.77	16.88	21.1	22.1	22							0		#DIV/0!	#DIV/0!
	3	94	f		PBS	10 weeks	PBS	14.7	16.8	21	22.2	21.8							0		#DIV/0!	#DIV/0!
	4	95	f		PBS	10 weeks	PBS	15.05	17.2	21.5	22.2	22.2							0		#DIV/0!	#DIV/0!
20	none	96	f		PBS	10 weeks	PBS	14.49	16.56	20.7	22.4	21.8	20.9	20.5					0		#DIV/0!	#DIV/0!
	1	97	f		PBS	10 weeks	PBS	0	0												#DIV/0!	#DIV/0!
	2	98	f		PBS	10 weeks	PBS	13.58	15.52	19.4	20.4	20.2	19.8	19.6					0		#DIV/0!	#DIV/0!
	3	99	f		PBS	10 weeks	PBS	15.12	17.28	21.6	22.8	23	22.2	22					0		#DIV/0!	#DIV/0!
	4	100	f		PBS	10 weeks	PBS	14.28	16.32	20.4	21.6	21.5	20.8	20.3					0		#DIV/0!	#DIV/0!
21	none	101	f		PBS	10 weeks	PBS	13.72	15.68	19.6	20.2	20.3	19.7	19.8	19.7	19.2	20.2		0		#DIV/0!	#DIV/0!
	1	102	f		PBS	10 weeks	PBS	14.28	16.32	20.4	21	20.6	19.8	20.5	20.8	20	20.8		0		#DIV/0!	#DIV/0!
	2	103	f		PBS	10 weeks	PBS	14.35	16.4	20.5	21.4	21.1	20.4	20.4	20.7	20.1	20		0		#DIV/0!	#DIV/0!
	3	104	f		PBS	10 weeks	PBS	14.63	16.72	20.9	21.7	21.5	21	21.3	21.1	20.8	21.3		0		#DIV/0!	#DIV/0!
	4	105	f		PBS	10 weeks	PBS	14.91	17.04	21.3	22.1	22.5	21.8	22.4	22.8	22	22.5		0		#DIV/0!	#DIV/0!
number of mice (n) per day for weights
Figure 6. HexaPro-SS provides partial protection against SARS-CoV challenge
condition	N(%Weight change, 0)	N(%Weight change, 1)	N(%Weight change, 2)	N(%Weight change, 3)	N(%Weight change, 4)	N(%Weight change, 5)	N(%Weight change, 6)	N(%Weight change, 7)
HexaPro MA15	14	14	14	10	10	4	4	4
HexaPro-SS MA15	15	15	15	10	10	4	4	4
HexaPro-S2 MA15	15	15	15	10	9	5	4	4
HexaPro-PentaSt. MA15	15	15	15	10	6	3	3	2
HexaPro-ΔSt. MA15	15	15	15	10	8	3	2	2
PBS MA15	15	15	15	9	1	1	0	0
PBS PBS	14	14	14	9	9	5	5	5

[truncated: 3 more sheets: Fig 6 statistics, Fig 7, Fig 7 statistics]
